# Supplementary material for: The Heterogeneity in the Landscape of Gene Dominance in Maize is Accompanied by Unique Chromatin Environments
Source: Mol Biol Evol. 2022 Sep 21;39(10):msac198. doi: 10.1093/molbev/msac198 (PMC9547528; doi:10.1093/molbev/msac198)
Supplement: msac198_Supplementary_Data [file msac198_supplementary_data.zip]

Archive with 2 entries (2 files):
- Supplementary_Figures.pdf
- supplementary_tables.xlsx
