# Supplementary material for: The Heterogeneity in the Landscape of Gene Dominance in Maize is Accompanied by Unique Chromatin Environments
Source: Mol Biol Evol. 2022 Sep 21;39(10):msac198. doi: 10.1093/molbev/msac198 (PMC9547528; doi:10.1093/molbev/msac198)
Supplement: msac198_Supplementary_Data [file msac198_supplementary_data.zip › supplementary_tables.xlsx]

## Sheet: supplementary table S1
supplementary table S1. Whole genome duplicated genes and singletons used in this study
Genes in maize	Chr.	Subgenome	Chromatin environments	Duplication status	Sorghum syntelogs
Zm00001d029758	1	maize1	peri	singleton	Sobic.001G313100
Zm00001d034207	1	maize1	arms	WGD	Sobic.001G075300
Zm00001d003245	2	maize1	arms	WGD	Sobic.006G127400
Zm00001d020631	7	maize1	peri	singleton	Sobic.002G217100
Zm00001d016543	5	maize1	peri	singleton	Sobic.004G152100
Zm00001d002144	2	maize1	arms	WGD	Sobic.006G233600
Zm00001d042338	3	maize1	arms	WGD	Sobic.003G404500
Zm00001d035597	6	maize1	peri	WGD	Sobic.009G017600
Zm00001d002432	2	maize1	arms	WGD	Sobic.006G203200
Zm00001d038189	6	maize1	arms	singleton	Sobic.009G137000
Zm00001d022241	7	maize1	arms	singleton	Sobic.002G387000
Zm00001d014564	5	maize1	arms	WGD	Sobic.010G241000
Zm00001d023896	10	maize1	peri	singleton	Sobic.008G115600
Zm00001d046630	9	maize1	peri	singleton	Sobic.010G201500
Zm00001d004007	2	maize1	peri	WGD	Sobic.006G047200
Zm00001d024772	10	maize1	peri	WGD	Sobic.009G035300
Zm00001d029499	1	maize1	arms	singleton	Sobic.001G339400
Zm00001d027676	1	maize1	arms	singleton	Sobic.001G503300
Zm00001d002770	2	maize1	arms	singleton	Sobic.006G167500
Zm00001d032428	1	maize1	arms	singleton	Sobic.001G191600
Zm00001d028286	1	maize1	arms	WGD	Sobic.001G449300
Zm00001d033612	1	maize1	arms	WGD	Sobic.001G126900
Zm00001d044008	3	maize1	arms	singleton	Sobic.003G242900
Zm00001d039881	3	maize1	arms	WGD	Sobic.003G074900
Zm00001d014948	5	maize1	peri	singleton	Sobic.004G004900
Zm00001d002095	2	maize1	arms	singleton	Sobic.006G237900
Zm00001d017102	5	maize1	arms	singleton	Sobic.004G203301
Zm00001d031187	1	maize1	peri	WGD	Sobic.008G188100
Zm00001d023566	10	maize1	arms	singleton	Sobic.008G054700
Zm00001d004438	2	maize1	peri	singleton	Sobic.006G015800
Zm00001d002478	2	maize1	arms	singleton	Sobic.006G199200
Zm00001d003966	2	maize1	peri	singleton	Sobic.006G051100
Zm00001d042753	3	maize1	arms	singleton	Sobic.003G365900
Zm00001d033401	1	maize1	arms	singleton	Sobic.001G140000
Zm00001d052527	4	maize1	arms	singleton	Sobic.005G036900
Zm00001d028649	1	maize1	arms	singleton	Sobic.001G418400
Zm00001d039076	6	maize1	arms	singleton	Sobic.009G238300
Zm00001d018243	5	maize1	arms	singleton	Sobic.004G315500
Zm00001d022107	7	maize1	arms	WGD	Sobic.002G370600
Zm00001d038739	6	maize1	arms	WGD	Sobic.009G208800
Zm00001d030126	1	maize1	peri	WGD	Sobic.001G283200
Zm00001d003927	2	maize1	peri	singleton	Sobic.006G054600
Zm00001d002271	2	maize1	arms	singleton	Sobic.006G219700
Zm00001d027722	1	maize1	arms	singleton	Sobic.001G499200
Zm00001d046261	9	maize1	peri	singleton	Sobic.010G166700
Zm00001d043252	3	maize1	arms	WGD	Sobic.003G319600
Zm00001d043403	3	maize1	arms	singleton	Sobic.003G301600
Zm00001d029802	1	maize1	peri	singleton	Sobic.001G310133
Zm00001d042758	3	maize1	arms	singleton	Sobic.003G365500
Zm00001d019547	7	maize1	peri	singleton	Sobic.002G122600
Zm00001d023700	10	maize1	arms	WGD	Sobic.008G062700
Zm00001d038657	6	maize1	arms	singleton	Sobic.009G191100
Zm00001d028804	1	maize1	arms	WGD	Sobic.001G402300
Zm00001d003214	2	maize1	arms	singleton	Sobic.006G129700
Zm00001d019457	7	maize1	peri	WGD	Sobic.002G113100
Zm00001d046865	9	maize1	peri	singleton	Sobic.010G212600
Zm00001d032164	1	maize1	arms	WGD	Sobic.007G139900
Zm00001d019696	7	maize1	peri	WGD	Sobic.002G144800
Zm00001d043974	3	maize1	arms	singleton	Sobic.003G246200
Zm00001d032100	1	maize1	arms	singleton	Sobic.007G146300
Zm00001d022473	7	maize1	arms	singleton	Sobic.002G412500
Zm00001d045635	9	maize1	peri	singleton	Sobic.010G001100
Zm00001d034754	1	maize1	arms	WGD	Sobic.001G023500
Zm00001d030998	1	maize1	peri	WGD	Sobic.008G159701
Zm00001d038479	6	maize1	arms	singleton	Sobic.009G173900
Zm00001d034717	1	maize1	arms	singleton	Sobic.001G028700
Zm00001d002546	2	maize1	arms	WGD	Sobic.006G191800
Zm00001d022148	7	maize1	arms	singleton	Sobic.002G375300
Zm00001d017729	5	maize1	arms	singleton	Sobic.004G270200
Zm00001d028796	1	maize1	arms	singleton	Sobic.001G403200
Zm00001d015395	5	maize1	peri	singleton	Sobic.004G057800
Zm00001d021790	7	maize1	arms	WGD	Sobic.002G339800
Zm00001d017425	5	maize1	arms	singleton	Sobic.004G299850
Zm00001d030146	1	maize1	peri	singleton	Sobic.001G282200
Zm00001d037546	6	maize1	arms	singleton	Sobic.009G055400
Zm00001d034019	1	maize1	arms	singleton	Sobic.001G088800
Zm00001d045107	9	maize1	arms	singleton	Sobic.010G065500
Zm00001d034797	1	maize1	arms	singleton	Sobic.001G017700
Zm00001d045535	9	maize1	arms	WGD	Sobic.010G013100
Zm00001d028257	1	maize1	arms	singleton	Sobic.001G451901
Zm00001d031323	1	maize1	arms	WGD	Sobic.007G217400
Zm00001d031643	1	maize1	arms	WGD	Sobic.007G191600
Zm00001d045270	9	maize1	arms	WGD	Sobic.010G046601
Zm00001d018797	7	maize1	arms	singleton	Sobic.002G033900
Zm00001d039106	6	maize1	arms	singleton	Sobic.009G242400
Zm00001d034702	1	maize1	arms	singleton	Sobic.001G029800
Zm00001d022085	7	maize1	arms	WGD	Sobic.002G368600
Zm00001d032968	1	maize1	arms	singleton	Sobic.001G249400
Zm00001d031749	1	maize1	arms	singleton	Sobic.007G152800
Zm00001d003931	2	maize1	peri	singleton	Sobic.006G053700
Zm00001d022440	7	maize1	arms	WGD	Sobic.002G418200
Zm00001d002410	2	maize1	arms	WGD	Sobic.006G205600
Zm00001d017252	5	maize1	arms	singleton	Sobic.004G218300
Zm00001d016824	5	maize1	arms	singleton	Sobic.004G177100
Zm00001d043589	3	maize1	arms	WGD	Sobic.003G282400
Zm00001d043835	3	maize1	arms	singleton	Sobic.003G260400
Zm00001d002890	2	maize1	arms	singleton	Sobic.006G276900
Zm00001d045605	9	maize1	peri	singleton	Sobic.010G002000
Zm00001d032539	1	maize1	arms	WGD	Sobic.001G203400
Zm00001d017660	5	maize1	arms	WGD	Sobic.004G276400
Zm00001d018096	5	maize1	arms	WGD	Sobic.004G231800
Zm00001d046444	9	maize1	peri	singleton	Sobic.010G181500
Zm00001d018610	7	maize1	arms	singleton	Sobic.002G002100
Zm00001d002200	2	maize1	arms	WGD	Sobic.006G228300
Zm00001d024757	10	maize1	peri	singleton	Sobic.009G034000
Zm00001d040257	3	maize1	peri	WGD	Sobic.003G112800
Zm00001d043102	3	maize1	arms	singleton	Sobic.003G333600
Zm00001d042596	3	maize1	arms	singleton	Sobic.003G380600
Zm00001d017061	5	maize1	arms	WGD	Sobic.004G199500
Zm00001d033719	1	maize1	arms	WGD	Sobic.001G118100
Zm00001d022349	7	maize1	arms	singleton	Sobic.002G398400
Zm00001d020418	7	maize1	peri	WGD	Sobic.002G197000
Zm00001d038882	6	maize1	arms	singleton	Sobic.009G217400
Zm00001d031871	1	maize1	arms	singleton	Sobic.007G163800
Zm00001d039901	3	maize1	arms	WGD	Sobic.003G077500
Zm00001d030759	1	maize1	peri	singleton	Sobic.008G139600
Zm00001d004169	2	maize1	peri	WGD	Sobic.006G034000
Zm00001d022130	7	maize1	arms	singleton	Sobic.002G373001
Zm00001d040637	3	maize1	peri	singleton	Sobic.003G146700
Zm00001d021063	7	maize1	arms	singleton	Sobic.002G259200
Zm00001d043536	3	maize1	arms	singleton	Sobic.003G286700
Zm00001d033259	1	maize1	arms	singleton	Sobic.001G158400
Zm00001d043686	3	maize1	arms	WGD	Sobic.003G274200
Zm00001d038467	6	maize1	arms	WGD	Sobic.009G172950
Zm00001d017547	5	maize1	arms	WGD	Sobic.004G286600
Zm00001d035007	6	maize1	arms	singleton	Sobic.007G004300
Zm00001d027620	1	maize1	arms	singleton	Sobic.001G508700
Zm00001d023659	10	maize1	arms	WGD	Sobic.008G096000
Zm00001d045875	9	maize1	peri	singleton	Sobic.010G130900
Zm00001d017995	5	maize1	arms	singleton	Sobic.004G242700
Zm00001d039892	3	maize1	arms	singleton	Sobic.003G076400
Zm00001d017215	5	maize1	arms	singleton	Sobic.004G215800
Zm00001d018719	7	maize1	arms	singleton	Sobic.002G020500
Zm00001d001868	2	maize1	arms	singleton	Sobic.006G263100
Zm00001d032560	1	maize1	arms	WGD	Sobic.001G204900
Zm00001d024836	10	maize1	peri	singleton	Sobic.009G044200
Zm00001d027726	1	maize1	arms	singleton	Sobic.001G498600
Zm00001d029561	1	maize1	arms	WGD	Sobic.001G333100
Zm00001d003761	2	maize1	arms	WGD	Sobic.006G074100
Zm00001d038262	6	maize1	arms	WGD	Sobic.009G147800
Zm00001d004442	2	maize1	peri	singleton	Sobic.006G014800
Zm00001d038521	6	maize1	arms	WGD	Sobic.009G177300
Zm00001d049210	4	maize1	arms	singleton	Sobic.005G114500
Zm00001d031471	1	maize1	arms	singleton	Sobic.007G208400
Zm00001d018157	5	maize1	arms	singleton	Sobic.004G308700
Zm00001d017647	5	maize1	arms	WGD	Sobic.004G278300
Zm00001d019305	7	maize1	peri	singleton	Sobic.002G093000
Zm00001d029872	1	maize1	peri	WGD	Sobic.001G302900
Zm00001d033998	1	maize1	arms	WGD	Sobic.001G091600
Zm00001d032517	1	maize1	arms	singleton	Sobic.001G200500
Zm00001d031724	1	maize1	arms	WGD	Sobic.007G182300
Zm00001d016160	5	maize1	peri	WGD	Sobic.004G107500
Zm00001d033025	1	maize1	arms	singleton	Sobic.001G255600
Zm00001d039565	3	maize1	arms	singleton	Sobic.003G039100
Zm00001d040807	3	maize1	peri	singleton	Sobic.003G162100
Zm00001d034668	1	maize1	arms	singleton	Sobic.001G032700
Zm00001d048856	4	maize1	arms	singleton	Sobic.005G184300
Zm00001d033385	1	maize1	arms	singleton	Sobic.001G138200
Zm00001d016896	5	maize1	arms	singleton	Sobic.004G186600
Zm00001d020133	7	maize1	peri	singleton	Sobic.002G173800
Zm00001d027329	1	maize1	arms	WGD	Sobic.001G535800
Zm00001d039566	3	maize1	arms	WGD	Sobic.003G039400
Zm00001d028787	1	maize1	arms	WGD	Sobic.001G403400
Zm00001d039131	6	maize1	arms	singleton	Sobic.009G245000
Zm00001d021584	7	maize1	arms	singleton	Sobic.002G313100
Zm00001d028278	1	maize1	arms	singleton	Sobic.001G450100
Zm00001d018057	5	maize1	arms	singleton	Sobic.004G236800
Zm00001d017583	5	maize1	arms	WGD	Sobic.004G283800
Zm00001d020878	7	maize1	arms	singleton	Sobic.002G242100
Zm00001d024102	10	maize1	peri	singleton	Sobic.007G097700
Zm00001d044179	3	maize1	arms	WGD	Sobic.003G225900
Zm00001d024408	10	maize1	peri	WGD	Sobic.007G087000
Zm00001d042641	3	maize1	arms	WGD	Sobic.003G375000
Zm00001d027259	1	maize1	arms	singleton	Sobic.001G544300
Zm00001d019934	7	maize1	peri	singleton	Sobic.002G148900
Zm00001d021965	7	maize1	arms	singleton	Sobic.002G357000
Zm00001d017696	5	maize1	arms	singleton	Sobic.004G273900
Zm00001d015275	5	maize1	peri	singleton	Sobic.004G040700
Zm00001d014937	5	maize1	peri	singleton	Sobic.004G003401
Zm00001d048716	4	maize1	arms	singleton	Sobic.005G204300
Zm00001d016957	5	maize1	arms	WGD	Sobic.004G191901
Zm00001d032186	1	maize1	arms	singleton	Sobic.007G137700
Zm00001d018918	7	maize1	arms	singleton	Sobic.002G049700
Zm00001d038540	6	maize1	arms	singleton	Sobic.009G179600
Zm00001d022425	7	maize1	arms	WGD	Sobic.002G420600
Zm00001d032285	1	maize1	arms	singleton	Sobic.007G122500
Zm00001d021813	7	maize1	arms	WGD	Sobic.002G341700
Zm00001d040110	3	maize1	peri	WGD	Sobic.003G098300
Zm00001d039384	3	maize1	arms	singleton	Sobic.003G021900
Zm00001d018730	7	maize1	arms	WGD	Sobic.002G022400
Zm00001d027703	1	maize1	arms	WGD	Sobic.001G501600
Zm00001d021376	7	maize1	arms	singleton	Sobic.002G296100
Zm00001d043325	3	maize1	arms	singleton	Sobic.003G309500
Zm00001d027937	1	maize1	arms	singleton	Sobic.001G479900
Zm00001d032735	1	maize1	arms	singleton	Sobic.001G222500
Zm00001d015209	5	maize1	peri	WGD	Sobic.004G034900
Zm00001d032030	1	maize1	arms	WGD	Sobic.007G178000
Zm00001d042660	3	maize1	arms	WGD	Sobic.003G373800
Zm00001d035762	6	maize1	peri	singleton	Sobic.009G001400
Zm00001d031635	1	maize1	arms	singleton	Sobic.007G192300
Zm00001d018405	5	maize1	arms	singleton	Sobic.004G333800
Zm00001d039252	3	maize1	arms	singleton	Sobic.003G001100
Zm00001d023544	10	maize1	arms	WGD	Sobic.008G052300
Zm00001d019219	7	maize1	peri	WGD	Sobic.002G081600
Zm00001d021347	7	maize1	arms	WGD	Sobic.002G299000
Zm00001d016857	5	maize1	arms	singleton	Sobic.004G181800
Zm00001d024715	10	maize1	peri	singleton	Sobic.009G030400
Zm00001d044259	3	maize1	arms	singleton	Sobic.003G194400
Zm00001d028111	1	maize1	arms	WGD	Sobic.001G466900
Zm00001d022485	7	maize1	arms	singleton	Sobic.002G411500
Zm00001d042787	3	maize1	arms	singleton	Sobic.003G363000
Zm00001d014883	5	maize1	peri	singleton	Sobic.010G277100
Zm00001d022536	7	maize1	arms	singleton	Sobic.002G423200
Zm00001d027732	1	maize1	arms	singleton	Sobic.001G498100
Zm00001d028260	1	maize1	arms	WGD	Sobic.001G451500
Zm00001d037993	6	maize1	arms	WGD	Sobic.009G104000
Zm00001d001899	2	maize1	arms	WGD	Sobic.006G260400
Zm00001d017438	5	maize1	arms	singleton	Sobic.004G298700
Zm00001d044766	9	maize1	arms	WGD	Sobic.010G099800
Zm00001d030640	1	maize1	peri	singleton	Sobic.008G131100
Zm00001d048656	4	maize1	arms	singleton	Sobic.005G215400
Zm00001d002036	2	maize1	arms	singleton	Sobic.006G244300
Zm00001d024606	10	maize1	peri	singleton	Sobic.007G041300
Zm00001d014933	5	maize1	peri	singleton	Sobic.004G003300
Zm00001d017658	5	maize1	arms	singleton	Sobic.004G276600
Zm00001d044389	3	maize1	arms	singleton	Sobic.003G208400
Zm00001d046663	9	maize1	peri	singleton	Sobic.010G199100
Zm00001d048994	4	maize1	arms	singleton	Sobic.005G087300
Zm00001d033605	1	maize1	arms	singleton	Sobic.001G127700
Zm00001d031868	1	maize1	arms	singleton	Sobic.007G163700
Zm00001d015386	5	maize1	peri	singleton	Sobic.004G057000
Zm00001d052928	4	maize1	arms	WGD	Sobic.005G159600
Zm00001d045304	9	maize1	arms	singleton	Sobic.010G043700
Zm00001d024538	10	maize1	peri	singleton	Sobic.007G049900
Zm00001d022499	7	maize1	arms	WGD	Sobic.002G408800
Zm00001d038541	6	maize1	arms	WGD	Sobic.009G179700
Zm00001d042344	3	maize1	arms	WGD	Sobic.003G404000
Zm00001d043249	3	maize1	arms	WGD	Sobic.003G319700
Zm00001d038051	6	maize1	arms	singleton	Sobic.009G119300
Zm00001d023538	10	maize1	arms	singleton	Sobic.008G051300
Zm00001d019595	7	maize1	peri	WGD	Sobic.002G128200
Zm00001d043486	3	maize1	arms	WGD	Sobic.003G297100
Zm00001d034838	1	maize1	arms	singleton	Sobic.001G013900
Zm00001d039190	6	maize1	arms	singleton	Sobic.009G251300
Zm00001d046883	9	maize1	peri	singleton	Sobic.010G217900
Zm00001d020238	7	maize1	peri	singleton	Sobic.002G181800
Zm00001d037897	6	maize1	arms	singleton	Sobic.009G117000
Zm00001d038490	6	maize1	arms	WGD	Sobic.009G175400
Zm00001d024762	10	maize1	peri	singleton	Sobic.009G034200
Zm00001d017699	5	maize1	arms	WGD	Sobic.004G273200
Zm00001d032855	1	maize1	arms	singleton	Sobic.001G235900
Zm00001d038624	6	maize1	arms	singleton	Sobic.009G189300
Zm00001d030361	1	maize1	peri	singleton	Sobic.001G263500
Zm00001d043722	3	maize1	arms	singleton	Sobic.003G271300
Zm00001d001881	2	maize1	arms	singleton	Sobic.006G261700
Zm00001d017860	5	maize1	arms	WGD	Sobic.004G259000
Zm00001d038066	6	maize1	arms	WGD	Sobic.009G122000
Zm00001d029196	1	maize1	arms	WGD	Sobic.001G369000
Zm00001d038081	6	maize1	arms	WGD	Sobic.009G122600
Zm00001d016254	5	maize1	peri	singleton	Sobic.004G101500
Zm00001d029419	1	maize1	arms	WGD	Sobic.001G347700
Zm00001d020445	7	maize1	peri	singleton	Sobic.002G200200
Zm00001d014496	5	maize1	arms	singleton	Sobic.010G234900
Zm00001d003415	2	maize1	arms	singleton	Sobic.006G107200
Zm00001d034874	1	maize1	arms	singleton	Sobic.001G008900
Zm00001d014717	5	maize1	peri	singleton	Sobic.010G255500
Zm00001d043445	3	maize1	arms	singleton	Sobic.003G294100
Zm00001d042569	3	maize1	arms	singleton	Sobic.003G382900
Zm00001d028282	1	maize1	arms	WGD	Sobic.001G449700
Zm00001d040681	3	maize1	peri	singleton	Sobic.003G150200
Zm00001d043068	3	maize1	arms	singleton	Sobic.003G337200
Zm00001d040737	3	maize1	peri	singleton	Sobic.003G154100
Zm00001d029846	1	maize1	peri	WGD	Sobic.001G305900
Zm00001d014703	5	maize1	peri	singleton	Sobic.010G254700
Zm00001d052476	4	maize1	arms	singleton	Sobic.005G030500
Zm00001d004315	2	maize1	peri	singleton	Sobic.006G026500
Zm00001d021551	7	maize1	arms	WGD	Sobic.002G309500
Zm00001d038684	6	maize1	arms	singleton	Sobic.009G195200
Zm00001d024528	10	maize1	peri	WGD	Sobic.007G051200
Zm00001d018511	5	maize1	arms	singleton	Sobic.004G349400
Zm00001d031674	1	maize1	arms	WGD	Sobic.007G188600
Zm00001d021999	7	maize1	arms	singleton	Sobic.002G359900
Zm00001d017657	5	maize1	arms	WGD	Sobic.004G276700
Zm00001d042281	3	maize1	arms	WGD	Sobic.003G410600
Zm00001d022144	7	maize1	arms	WGD	Sobic.002G374600
Zm00001d033800	1	maize1	arms	singleton	Sobic.001G111150
Zm00001d017460	5	maize1	arms	WGD	Sobic.004G297300
Zm00001d003086	2	maize1	arms	singleton	Sobic.006G140700
Zm00001d042793	3	maize1	arms	singleton	Sobic.003G362600
Zm00001d021245	7	maize1	arms	singleton	Sobic.002G271700
Zm00001d028002	1	maize1	arms	WGD	Sobic.001G475500
Zm00001d033300	1	maize1	arms	singleton	Sobic.001G162700
Zm00001d044564	3	maize1	arms	singleton	Sobic.003G180400
Zm00001d039287	3	maize1	arms	WGD	Sobic.003G006300
Zm00001d032046	1	maize1	arms	singleton	Sobic.007G151400
Zm00001d031271	1	maize1	arms	singleton	Sobic.007G224500
Zm00001d038734	6	maize1	arms	singleton	Sobic.009G210000
Zm00001d039021	6	maize1	arms	singleton	Sobic.009G233500
Zm00001d045928	9	maize1	peri	singleton	Sobic.010G134900
Zm00001d045739	9	maize1	peri	singleton	Sobic.010G116300
Zm00001d018873	7	maize1	arms	WGD	Sobic.002G044000
Zm00001d032710	1	maize1	arms	singleton	Sobic.001G220400
Zm00001d030791	1	maize1	peri	WGD	Sobic.008G141700
Zm00001d048902	4	maize1	arms	singleton	Sobic.005G177700
Zm00001d024319	10	maize1	peri	singleton	Sobic.007G076300
Zm00001d031205	1	maize1	peri	WGD	Sobic.008G189300
Zm00001d028643	1	maize1	arms	WGD	Sobic.001G418700
Zm00001d048799	4	maize1	arms	singleton	Sobic.005G194300
Zm00001d045463	9	maize1	arms	WGD	Sobic.010G022400
Zm00001d016257	5	maize1	peri	singleton	Sobic.004G101000
Zm00001d042226	3	maize1	arms	singleton	Sobic.003G415800
Zm00001d038068	6	maize1	arms	singleton	Sobic.009G122300
Zm00001d021818	7	maize1	arms	singleton	Sobic.002G342100
Zm00001d046793	9	maize1	peri	singleton	Sobic.010G188500
Zm00001d042363	3	maize1	arms	WGD	Sobic.003G402000
Zm00001d020187	7	maize1	peri	singleton	Sobic.002G178900
Zm00001d027672	1	maize1	arms	singleton	Sobic.001G503801
Zm00001d030643	1	maize1	peri	singleton	Sobic.008G131300
Zm00001d014666	5	maize1	peri	singleton	Sobic.010G250500
Zm00001d029150	1	maize1	arms	singleton	Sobic.001G372600
Zm00001d002759	2	maize1	arms	singleton	Sobic.006G168300
Zm00001d016570	5	maize1	peri	WGD	Sobic.004G155400
Zm00001d017810	5	maize1	arms	singleton	Sobic.004G263400
Zm00001d017482	5	maize1	arms	WGD	Sobic.004G295300
Zm00001d044036	3	maize1	arms	WGD	Sobic.003G239800
Zm00001d027706	1	maize1	arms	singleton	Sobic.001G501400
Zm00001d029053	1	maize1	arms	WGD	Sobic.001G381500
Zm00001d031066	1	maize1	peri	singleton	Sobic.008G170100
Zm00001d028586	1	maize1	arms	WGD	Sobic.001G423300
Zm00001d004293	2	maize1	peri	WGD	Sobic.006G028100
Zm00001d003269	2	maize1	arms	WGD	Sobic.006G124200
Zm00001d043502	3	maize1	arms	WGD	Sobic.003G293000
Zm00001d043272	3	maize1	arms	singleton	Sobic.003G316850
Zm00001d042624	3	maize1	arms	singleton	Sobic.003G376900
Zm00001d052482	4	maize1	arms	singleton	Sobic.005G033000
Zm00001d031026	1	maize1	peri	singleton	Sobic.008G162300
Zm00001d035747	6	maize1	peri	WGD	Sobic.009G003700
Zm00001d043337	3	maize1	arms	singleton	Sobic.003G308000
Zm00001d001970	2	maize1	arms	WGD	Sobic.006G251800
Zm00001d028770	1	maize1	arms	singleton	Sobic.001G405000
Zm00001d002611	2	maize1	arms	WGD	Sobic.006G185700
Zm00001d053017	4	maize1	arms	WGD	Sobic.005G058800
Zm00001d020531	7	maize1	peri	WGD	Sobic.002G205500
Zm00001d017303	5	maize1	arms	WGD	Sobic.004G223000
Zm00001d020723	7	maize1	arms	WGD	Sobic.002G226500
Zm00001d029170	1	maize1	arms	WGD	Sobic.001G371900
Zm00001d038473	6	maize1	arms	singleton	Sobic.009G173400
Zm00001d018076	5	maize1	arms	WGD	Sobic.004G234300
Zm00001d022427	7	maize1	arms	singleton	Sobic.002G420300
Zm00001d003884	2	maize1	peri	WGD	Sobic.006G058732
Zm00001d034372	1	maize1	arms	WGD	Sobic.001G063600
Zm00001d028704	1	maize1	arms	singleton	Sobic.001G411100
Zm00001d022453	7	maize1	arms	singleton	Sobic.002G416900
Zm00001d027936	1	maize1	arms	singleton	Sobic.001G480550
Zm00001d043090	3	maize1	arms	WGD	Sobic.003G335200
Zm00001d041944	3	maize1	peri	WGD	Sobic.003G445600
Zm00001d002536	2	maize1	arms	singleton	Sobic.006G192900
Zm00001d033258	1	maize1	arms	singleton	Sobic.001G158100
Zm00001d035574	6	maize1	peri	singleton	Sobic.009G020500
Zm00001d027367	1	maize1	arms	singleton	Sobic.001G531400
Zm00001d017365	5	maize1	arms	singleton	Sobic.004G227300
Zm00001d039077	6	maize1	arms	WGD	Sobic.009G238500
Zm00001d039197	6	maize1	arms	singleton	Sobic.009G249600
Zm00001d039110	6	maize1	arms	singleton	Sobic.009G242700
Zm00001d046993	9	maize1	peri	singleton	Sobic.010G224600
Zm00001d040010	3	maize1	arms	WGD	Sobic.003G087000
Zm00001d030091	1	maize1	peri	singleton	Sobic.001G285300
Zm00001d023664	10	maize1	arms	singleton	Sobic.008G095000
Zm00001d048736	4	maize1	arms	singleton	Sobic.005G200300
Zm00001d035199	6	maize1	arms	singleton	Sobic.007G029200
Zm00001d045389	9	maize1	arms	singleton	Sobic.010G032300
Zm00001d043632	3	maize1	arms	singleton	Sobic.003G279800
Zm00001d045403	9	maize1	arms	WGD	Sobic.010G029400
Zm00001d043088	3	maize1	arms	singleton	Sobic.003G335400
Zm00001d027334	1	maize1	arms	WGD	Sobic.001G534700
Zm00001d048926	4	maize1	arms	singleton	Sobic.005G172800
Zm00001d039763	3	maize1	arms	singleton	Sobic.003G059600
Zm00001d043376	3	maize1	arms	singleton	Sobic.003G303900
Zm00001d033525	1	maize1	arms	singleton	Sobic.001G135300
Zm00001d031981	1	maize1	arms	singleton	Sobic.007G172700
Zm00001d035579	6	maize1	peri	singleton	Sobic.009G020100
Zm00001d017748	5	maize1	arms	WGD	Sobic.004G269700
Zm00001d019185	7	maize1	peri	singleton	Sobic.002G078100
Zm00001d018772	7	maize1	arms	WGD	Sobic.002G029300
Zm00001d018384	5	maize1	arms	WGD	Sobic.004G331600
Zm00001d043075	3	maize1	arms	singleton	Sobic.003G336700
Zm00001d022466	7	maize1	arms	WGD	Sobic.002G413400
Zm00001d043514	3	maize1	arms	singleton	Sobic.003G291400
Zm00001d042059	3	maize1	peri	singleton	Sobic.003G429700
Zm00001d045124	9	maize1	arms	WGD	Sobic.010G063300
Zm00001d015377	5	maize1	peri	singleton	Sobic.004G055600
Zm00001d017512	5	maize1	arms	singleton	Sobic.004G291400
Zm00001d028774	1	maize1	arms	WGD	Sobic.001G404700
Zm00001d031315	1	maize1	arms	singleton	Sobic.007G219000
Zm00001d043741	3	maize1	arms	WGD	Sobic.003G268800
Zm00001d046140	9	maize1	peri	singleton	Sobic.010G156601
Zm00001d034834	1	maize1	arms	singleton	Sobic.001G014200
Zm00001d029675	1	maize1	peri	WGD	Sobic.001G321200
Zm00001d046803	9	maize1	peri	singleton	Sobic.010G208900
Zm00001d044839	9	maize1	arms	singleton	Sobic.010G091700
Zm00001d039513	3	maize1	arms	singleton	Sobic.003G035700
Zm00001d027904	1	maize1	arms	WGD	Sobic.001G482300
Zm00001d028879	1	maize1	arms	WGD	Sobic.001G396400
Zm00001d045195	9	maize1	arms	WGD	Sobic.010G053800
Zm00001d014898	5	maize1	peri	singleton	Sobic.010G279000
Zm00001d020639	7	maize1	peri	WGD	Sobic.002G217400
Zm00001d027350	1	maize1	arms	WGD	Sobic.001G532800
Zm00001d001977	2	maize1	arms	singleton	Sobic.006G251100
Zm00001d022396	7	maize1	arms	singleton	Sobic.002G403700
Zm00001d022401	7	maize1	arms	singleton	Sobic.002G404300
Zm00001d033942	1	maize1	arms	singleton	Sobic.001G096700
Zm00001d002934	2	maize1	arms	singleton	Sobic.006G279400
Zm00001d018758	7	maize1	arms	singleton	Sobic.002G028700
Zm00001d053046	4	maize1	arms	singleton	Sobic.005G060766
Zm00001d003888	2	maize1	peri	singleton	Sobic.006G058500
Zm00001d014412	5	maize1	arms	WGD	Sobic.010G227200
Zm00001d024530	10	maize1	peri	singleton	Sobic.007G050800
Zm00001d002256	2	maize1	arms	WGD	Sobic.006G221000
Zm00001d015033	5	maize1	peri	singleton	Sobic.004G016900
Zm00001d002826	2	maize1	arms	WGD	Sobic.006G161100
Zm00001d028210	1	maize1	arms	WGD	Sobic.001G456500
Zm00001d034414	1	maize1	arms	WGD	Sobic.001G059700
Zm00001d042217	3	maize1	arms	singleton	Sobic.003G416100
Zm00001d017169	5	maize1	arms	singleton	Sobic.004G210101
Zm00001d022084	7	maize1	arms	singleton	Sobic.002G368500
Zm00001d043356	3	maize1	arms	WGD	Sobic.003G306100
Zm00001d034509	1	maize1	arms	singleton	Sobic.001G050700
Zm00001d032732	1	maize1	arms	WGD	Sobic.001G222300
Zm00001d039526	3	maize1	arms	singleton	Sobic.003G037000
Zm00001d030893	1	maize1	peri	singleton	Sobic.008G147300
Zm00001d021301	7	maize1	arms	WGD	Sobic.002G276100
Zm00001d020874	7	maize1	arms	WGD	Sobic.002G241500
Zm00001d022027	7	maize1	arms	singleton	Sobic.002G362100
Zm00001d044861	9	maize1	arms	WGD	Sobic.010G089200
Zm00001d016922	5	maize1	arms	singleton	Sobic.004G188800
Zm00001d029523	1	maize1	arms	singleton	Sobic.001G339000
Zm00001d028005	1	maize1	arms	singleton	Sobic.001G475300
Zm00001d018148	5	maize1	arms	singleton	Sobic.004G307600
Zm00001d038222	6	maize1	arms	WGD	Sobic.009G143000
Zm00001d053059	4	maize1	arms	singleton	Sobic.005G061900
Zm00001d029426	1	maize1	arms	singleton	Sobic.001G347300
Zm00001d031736	1	maize1	arms	WGD	Sobic.007G180300
Zm00001d003493	2	maize1	arms	singleton	Sobic.006G100600
Zm00001d031522	1	maize1	arms	singleton	Sobic.007G203500
Zm00001d019248	7	maize1	peri	singleton	Sobic.002G084700
Zm00001d014360	5	maize1	arms	WGD	Sobic.010G230500
Zm00001d004197	2	maize1	peri	singleton	Sobic.006G037500
Zm00001d015268	5	maize1	peri	WGD	Sobic.004G040100
Zm00001d042950	3	maize1	arms	WGD	Sobic.003G348200
Zm00001d017135	5	maize1	arms	singleton	Sobic.004G206900
Zm00001d027484	1	maize1	arms	singleton	Sobic.001G520300
Zm00001d027499	1	maize1	arms	WGD	Sobic.001G518800
Zm00001d028730	1	maize1	arms	WGD	Sobic.001G408500
Zm00001d038729	6	maize1	arms	WGD	Sobic.009G200300
Zm00001d018633	7	maize1	arms	WGD	Sobic.002G005600
Zm00001d042420	3	maize1	arms	WGD	Sobic.003G397200
Zm00001d023808	10	maize1	peri	singleton	Sobic.008G125900
Zm00001d043872	3	maize1	arms	singleton	Sobic.003G255600
Zm00001d053106	4	maize1	arms	singleton	Sobic.005G151100
Zm00001d014648	5	maize1	peri	WGD	Sobic.010G248200
Zm00001d028235	1	maize1	arms	singleton	Sobic.001G453600
Zm00001d003147	2	maize1	arms	WGD	Sobic.006G136400
Zm00001d003394	2	maize1	arms	singleton	Sobic.006G109300
Zm00001d052368	4	maize1	arms	singleton	Sobic.005G016300
Zm00001d037890	6	maize1	arms	singleton	Sobic.009G116300
Zm00001d003333	2	maize1	arms	WGD	Sobic.006G115600
Zm00001d037659	6	maize1	arms	singleton	Sobic.009G062500
Zm00001d018752	7	maize1	arms	singleton	Sobic.002G027600
Zm00001d004523	2	maize1	peri	singleton	Sobic.006G008100
Zm00001d043674	3	maize1	arms	WGD	Sobic.003G275300
Zm00001d032664	1	maize1	arms	singleton	Sobic.001G215600
Zm00001d018394	5	maize1	arms	WGD	Sobic.004G332900
Zm00001d021834	7	maize1	arms	WGD	Sobic.002G343400
Zm00001d033330	1	maize1	arms	WGD	Sobic.001G166800
Zm00001d017380	5	maize1	arms	singleton	Sobic.004G304800
Zm00001d024799	10	maize1	peri	WGD	Sobic.009G038100
Zm00001d030016	1	maize1	peri	singleton	Sobic.001G291000
Zm00001d042533	3	maize1	arms	singleton	Sobic.003G386300
Zm00001d002649	2	maize1	arms	WGD	Sobic.006G181600
Zm00001d043708	3	maize1	arms	WGD	Sobic.003G272000
Zm00001d028916	1	maize1	arms	WGD	Sobic.001G393200
Zm00001d032666	1	maize1	arms	singleton	Sobic.001G216100
Zm00001d034893	1	maize1	arms	singleton	Sobic.001G005900
Zm00001d038101	6	maize1	arms	singleton	Sobic.009G125900
Zm00001d015796	5	maize1	peri	WGD	Sobic.004G082000
Zm00001d048958	4	maize1	arms	singleton	Sobic.005G092700
Zm00001d032972	1	maize1	arms	singleton	Sobic.001G250100
Zm00001d015212	5	maize1	peri	singleton	Sobic.004G035300
Zm00001d035034	6	maize1	arms	singleton	Sobic.007G009200
Zm00001d018328	5	maize1	arms	singleton	Sobic.004G323700
Zm00001d042416	3	maize1	arms	singleton	Sobic.003G397800
Zm00001d003321	2	maize1	arms	singleton	Sobic.006G116600
Zm00001d024307	10	maize1	peri	singleton	Sobic.007G075500
Zm00001d032775	1	maize1	arms	WGD	Sobic.001G224400
Zm00001d034713	1	maize1	arms	WGD	Sobic.001G029300
Zm00001d048608	4	maize1	arms	singleton	Sobic.005G229100
Zm00001d018490	5	maize1	arms	singleton	Sobic.004G346200
Zm00001d029447	1	maize1	arms	WGD	Sobic.001G344000
Zm00001d043018	3	maize1	arms	singleton	Sobic.003G341600
Zm00001d029810	1	maize1	peri	singleton	Sobic.001G309200
Zm00001d038815	6	maize1	arms	WGD	Sobic.009G210500
Zm00001d053146	4	maize1	arms	singleton	Sobic.005G044900
Zm00001d043037	3	maize1	arms	singleton	Sobic.003G340000
Zm00001d027665	1	maize1	arms	singleton	Sobic.001G504200
Zm00001d028558	1	maize1	arms	singleton	Sobic.001G425800
Zm00001d042092	3	maize1	peri	singleton	Sobic.003G426900
Zm00001d046357	9	maize1	peri	singleton	Sobic.010G173800
Zm00001d038903	6	maize1	arms	singleton	Sobic.009G219900
Zm00001d030364	1	maize1	peri	singleton	Sobic.001G261700
Zm00001d028423	1	maize1	arms	WGD	Sobic.001G436500
Zm00001d003778	2	maize1	arms	singleton	Sobic.006G071362
Zm00001d022317	7	maize1	arms	singleton	Sobic.002G394700
Zm00001d044060	3	maize1	arms	WGD	Sobic.003G237400
Zm00001d032505	1	maize1	arms	singleton	Sobic.001G199500
Zm00001d003555	2	maize1	arms	singleton	Sobic.006G093400
Zm00001d044023	3	maize1	arms	singleton	Sobic.003G241100
Zm00001d002602	2	maize1	arms	singleton	Sobic.006G186600
Zm00001d002679	2	maize1	arms	WGD	Sobic.006G177700
Zm00001d003769	2	maize1	arms	WGD	Sobic.006G073400
Zm00001d027873	1	maize1	arms	WGD	Sobic.001G486100
Zm00001d028679	1	maize1	arms	WGD	Sobic.001G414500
Zm00001d016006	5	maize1	peri	singleton	Sobic.004G122800
Zm00001d030858	1	maize1	peri	singleton	Sobic.008G144500
Zm00001d032903	1	maize1	arms	singleton	Sobic.001G240900
Zm00001d027265	1	maize1	arms	singleton	Sobic.001G543900
Zm00001d014658	5	maize1	peri	singleton	Sobic.010G249500
Zm00001d014850	5	maize1	peri	singleton	Sobic.010G274900
Zm00001d028183	1	maize1	arms	singleton	Sobic.001G460500
Zm00001d028922	1	maize1	arms	singleton	Sobic.001G392400
Zm00001d046166	9	maize1	peri	singleton	Sobic.010G160300
Zm00001d040667	3	maize1	peri	singleton	Sobic.003G149500
Zm00001d002413	2	maize1	arms	WGD	Sobic.006G205400
Zm00001d045944	9	maize1	peri	singleton	Sobic.010G138000
Zm00001d020882	7	maize1	arms	singleton	Sobic.002G242800
Zm00001d022244	7	maize1	arms	singleton	Sobic.002G387300
Zm00001d032600	1	maize1	arms	WGD	Sobic.001G207500
Zm00001d002867	2	maize1	arms	WGD	Sobic.006G156100
Zm00001d039706	3	maize1	arms	WGD	Sobic.003G053900
Zm00001d018227	5	maize1	arms	WGD	Sobic.004G314100
Zm00001d017746	5	maize1	arms	singleton	Sobic.004G269800
Zm00001d028294	1	maize1	arms	WGD	Sobic.001G448700
Zm00001d042822	3	maize1	arms	WGD	Sobic.003G360100
Zm00001d044173	3	maize1	arms	WGD	Sobic.003G226400
Zm00001d003654	2	maize1	arms	singleton	Sobic.006G083400
Zm00001d031258	1	maize1	arms	singleton	Sobic.007G227600
Zm00001d039907	3	maize1	arms	singleton	Sobic.003G078100
Zm00001d042191	3	maize1	arms	singleton	Sobic.003G418200
Zm00001d022101	7	maize1	arms	singleton	Sobic.002G370000
Zm00001d040268	3	maize1	peri	singleton	Sobic.003G114400
Zm00001d021525	7	maize1	arms	singleton	Sobic.002G306800
Zm00001d048794	4	maize1	arms	singleton	Sobic.005G194900
Zm00001d033362	1	maize1	arms	singleton	Sobic.001G169600
Zm00001d045515	9	maize1	arms	WGD	Sobic.010G016100
Zm00001d016822	5	maize1	arms	WGD	Sobic.004G176200
Zm00001d033873	1	maize1	arms	singleton	Sobic.001G104800
Zm00001d028307	1	maize1	arms	WGD	Sobic.001G447100
Zm00001d038122	6	maize1	arms	singleton	Sobic.009G128400
Zm00001d017942	5	maize1	arms	singleton	Sobic.004G248900
Zm00001d027675	1	maize1	arms	WGD	Sobic.001G503500
Zm00001d029782	1	maize1	peri	WGD	Sobic.001G311100
Zm00001d015215	5	maize1	peri	singleton	Sobic.004G035900
Zm00001d003957	2	maize1	peri	WGD	Sobic.006G051900
Zm00001d033876	1	maize1	arms	WGD	Sobic.001G104500
Zm00001d020592	7	maize1	peri	WGD	Sobic.002G211700
Zm00001d015265	5	maize1	peri	singleton	Sobic.004G040000
Zm00001d043232	3	maize1	arms	WGD	Sobic.003G321400
Zm00001d038548	6	maize1	arms	singleton	Sobic.009G180900
Zm00001d017691	5	maize1	arms	singleton	Sobic.004G274400
Zm00001d040281	3	maize1	peri	singleton	Sobic.003G116000
Zm00001d016036	5	maize1	peri	singleton	Sobic.004G119500
Zm00001d021846	7	maize1	arms	singleton	Sobic.002G345700
Zm00001d035317	6	maize1	peri	WGD	Sobic.008G108400
Zm00001d031792	1	maize1	arms	WGD	Sobic.007G156101
Zm00001d014795	5	maize1	peri	WGD	Sobic.010G267500
Zm00001d020550	7	maize1	peri	singleton	Sobic.002G207000
Zm00001d038021	6	maize1	arms	WGD	Sobic.009G102900
Zm00001d028112	1	maize1	arms	WGD	Sobic.001G467000
Zm00001d033024	1	maize1	arms	singleton	Sobic.001G255300
Zm00001d014912	5	maize1	peri	WGD	Sobic.004G000400
Zm00001d045155	9	maize1	arms	singleton	Sobic.010G058900
Zm00001d017242	5	maize1	arms	WGD	Sobic.004G216800
Zm00001d023557	10	maize1	arms	singleton	Sobic.008G053600
Zm00001d022041	7	maize1	arms	WGD	Sobic.002G362900
Zm00001d021788	7	maize1	arms	WGD	Sobic.002G339600
Zm00001d039318	3	maize1	arms	WGD	Sobic.003G011200
Zm00001d021304	7	maize1	arms	singleton	Sobic.002G276600
Zm00001d039437	3	maize1	arms	singleton	Sobic.003G026700
Zm00001d016216	5	maize1	peri	singleton	Sobic.004G103500
Zm00001d032222	1	maize1	arms	singleton	Sobic.007G135000
Zm00001d042883	3	maize1	arms	WGD	Sobic.003G354500
Zm00001d003911	2	maize1	peri	WGD	Sobic.006G056000
Zm00001d040318	3	maize1	peri	WGD	Sobic.003G119800
Zm00001d027673	1	maize1	arms	singleton	Sobic.001G503700
Zm00001d018060	5	maize1	arms	WGD	Sobic.004G236200
Zm00001d004525	2	maize1	peri	singleton	Sobic.006G007700
Zm00001d016823	5	maize1	arms	singleton	Sobic.004G176100
Zm00001d023335	10	maize1	arms	singleton	Sobic.008G028900
Zm00001d044132	3	maize1	arms	singleton	Sobic.003G230200
Zm00001d046761	9	maize1	peri	singleton	Sobic.010G191000
Zm00001d028359	1	maize1	arms	WGD	Sobic.001G443200
Zm00001d016411	5	maize1	peri	singleton	Sobic.004G087500
Zm00001d043776	3	maize1	arms	singleton	Sobic.003G266001
Zm00001d043423	3	maize1	arms	WGD	Sobic.003G299700
Zm00001d015100	5	maize1	peri	singleton	Sobic.004G025000
Zm00001d017524	5	maize1	arms	singleton	Sobic.004G289100
Zm00001d028998	1	maize1	arms	singleton	Sobic.001G385900
Zm00001d028414	1	maize1	arms	WGD	Sobic.001G437200
Zm00001d014875	5	maize1	peri	singleton	Sobic.010G276600
Zm00001d002843	2	maize1	arms	WGD	Sobic.006G159200
Zm00001d022209	7	maize1	arms	singleton	Sobic.002G383800
Zm00001d029738	1	maize1	peri	WGD	Sobic.001G314800
Zm00001d039217	6	maize1	arms	WGD	Sobic.009G259600
Zm00001d038346	6	maize1	arms	WGD	Sobic.009G159100
Zm00001d020681	7	maize1	arms	WGD	Sobic.002G221100
Zm00001d018158	5	maize1	arms	WGD	Sobic.004G308900
Zm00001d015900	5	maize1	peri	singleton	Sobic.004G137701
Zm00001d015884	5	maize1	peri	WGD	Sobic.004G076100
Zm00001d031725	1	maize1	arms	singleton	Sobic.007G182101
Zm00001d034404	1	maize1	arms	WGD	Sobic.001G061500
Zm00001d015032	5	maize1	peri	singleton	Sobic.004G016800
Zm00001d030953	1	maize1	peri	singleton	Sobic.008G152600
Zm00001d042800	3	maize1	arms	singleton	Sobic.003G362300
Zm00001d043621	3	maize1	arms	WGD	Sobic.003G279300
Zm00001d033533	1	maize1	arms	singleton	Sobic.001G134300
Zm00001d014701	5	maize1	peri	singleton	Sobic.010G254300
Zm00001d044129	3	maize1	arms	singleton	Sobic.003G230500
Zm00001d053181	4	maize1	arms	WGD	Sobic.005G047500
Zm00001d045518	9	maize1	arms	singleton	Sobic.010G015700
Zm00001d032693	1	maize1	arms	WGD	Sobic.001G218800
Zm00001d052377	4	maize1	arms	singleton	Sobic.005G017100
Zm00001d042598	3	maize1	arms	singleton	Sobic.003G380500
Zm00001d016801	5	maize1	arms	singleton	Sobic.004G175300
Zm00001d014516	5	maize1	arms	singleton	Sobic.010G236600
Zm00001d002130	2	maize1	arms	singleton	Sobic.006G235350
Zm00001d038979	6	maize1	arms	WGD	Sobic.009G229100
Zm00001d030526	1	maize1	peri	singleton	Sobic.001G261476
Zm00001d027954	1	maize1	arms	singleton	Sobic.001G478500
Zm00001d024672	10	maize1	peri	singleton	Sobic.007G034600
Zm00001d039084	6	maize1	arms	WGD	Sobic.009G239900
Zm00001d045027	9	maize1	arms	WGD	Sobic.010G073500
Zm00001d038134	6	maize1	arms	WGD	Sobic.009G129600
Zm00001d043229	3	maize1	arms	WGD	Sobic.003G321700
Zm00001d046937	9	maize1	peri	singleton	Sobic.010G218500
Zm00001d028569	1	maize1	arms	WGD	Sobic.001G424800
Zm00001d038097	6	maize1	arms	singleton	Sobic.009G125400
Zm00001d032045	1	maize1	arms	singleton	Sobic.007G179900
Zm00001d043454	3	maize1	arms	singleton	Sobic.003G294900
Zm00001d016381	5	maize1	peri	WGD	Sobic.004G091200
Zm00001d039480	3	maize1	arms	WGD	Sobic.003G033300
Zm00001d039620	3	maize1	arms	singleton	Sobic.003G044300
Zm00001d014671	5	maize1	peri	WGD	Sobic.010G251000
Zm00001d001884	2	maize1	arms	WGD	Sobic.006G261400
Zm00001d003149	2	maize1	arms	singleton	Sobic.006G136100
Zm00001d023376	10	maize1	arms	singleton	Sobic.008G033200
Zm00001d039631	3	maize1	arms	singleton	Sobic.003G045700
Zm00001d043613	3	maize1	arms	singleton	Sobic.003G278500
Zm00001d019328	7	maize1	peri	singleton	Sobic.002G095700
Zm00001d027702	1	maize1	arms	WGD	Sobic.001G501800
Zm00001d021574	7	maize1	arms	WGD	Sobic.002G312400
Zm00001d042498	3	maize1	arms	singleton	Sobic.003G390300
Zm00001d045024	9	maize1	arms	singleton	Sobic.010G073900
Zm00001d016305	5	maize1	peri	singleton	Sobic.004G097200
Zm00001d023736	10	maize1	peri	singleton	Sobic.008G103500
Zm00001d016686	5	maize1	arms	singleton	Sobic.004G163900
Zm00001d031587	1	maize1	arms	singleton	Sobic.007G196000
Zm00001d014736	5	maize1	peri	singleton	Sobic.010G258600
Zm00001d043873	3	maize1	arms	singleton	Sobic.003G255400
Zm00001d018104	5	maize1	arms	WGD	Sobic.004G229700
Zm00001d045448	9	maize1	arms	singleton	Sobic.010G023900
Zm00001d037538	6	maize1	arms	WGD	Sobic.009G056200
Zm00001d033951	1	maize1	arms	WGD	Sobic.001G096200
Zm00001d021231	7	maize1	arms	WGD	Sobic.002G270700
Zm00001d031445	1	maize1	arms	singleton	Sobic.007G210700
Zm00001d024572	10	maize1	peri	WGD	Sobic.007G045500
Zm00001d035082	6	maize1	arms	singleton	Sobic.007G017300
Zm00001d004543	2	maize1	peri	WGD	Sobic.006G002700
Zm00001d034364	1	maize1	arms	singleton	Sobic.001G065000
Zm00001d034072	1	maize1	arms	WGD	Sobic.001G084100
Zm00001d028432	1	maize1	arms	singleton	Sobic.001G435500
Zm00001d028084	1	maize1	arms	singleton	Sobic.001G464200
Zm00001d043709	3	maize1	arms	singleton	Sobic.003G271800
Zm00001d028481	1	maize1	arms	WGD	Sobic.001G433800
Zm00001d046866	9	maize1	peri	singleton	Sobic.010G212700
Zm00001d015040	5	maize1	peri	WGD	Sobic.004G018500
Zm00001d046602	9	maize1	peri	WGD	Sobic.010G204300
Zm00001d032356	1	maize1	arms	singleton	Sobic.007G105600
Zm00001d031808	1	maize1	arms	singleton	Sobic.007G158200
Zm00001d035487	6	maize1	peri	WGD	Sobic.009G026500
Zm00001d022196	7	maize1	arms	singleton	Sobic.002G382200
Zm00001d029564	1	maize1	arms	WGD	Sobic.001G332500
Zm00001d034853	1	maize1	arms	singleton	Sobic.001G011300
Zm00001d029559	1	maize1	arms	singleton	Sobic.001G333300
Zm00001d015355	5	maize1	peri	singleton	Sobic.004G053600
Zm00001d017955	5	maize1	arms	singleton	Sobic.004G247300
Zm00001d018378	5	maize1	arms	WGD	Sobic.004G330700
Zm00001d018421	5	maize1	arms	WGD	Sobic.004G337500
Zm00001d045042	9	maize1	arms	singleton	Sobic.010G072300
Zm00001d033310	1	maize1	arms	singleton	Sobic.001G164500
Zm00001d002326	2	maize1	arms	WGD	Sobic.006G214200
Zm00001d034130	1	maize1	arms	WGD	Sobic.001G080100
Zm00001d016566	5	maize1	peri	singleton	Sobic.004G155100
Zm00001d028114	1	maize1	arms	singleton	Sobic.001G467200
Zm00001d002607	2	maize1	arms	singleton	Sobic.006G186300
Zm00001d044434	3	maize1	arms	WGD	Sobic.003G214900
Zm00001d033502	1	maize1	arms	singleton	Sobic.001G151600
Zm00001d030110	1	maize1	peri	WGD	Sobic.001G284100
Zm00001d022040	7	maize1	arms	WGD	Sobic.002G362800
Zm00001d042499	3	maize1	arms	singleton	Sobic.003G390100
Zm00001d015901	5	maize1	peri	singleton	Sobic.004G134600
Zm00001d033645	1	maize1	arms	singleton	Sobic.001G124100
Zm00001d037556	6	maize1	arms	singleton	Sobic.009G054301
Zm00001d018645	7	maize1	arms	singleton	Sobic.002G007600
Zm00001d046941	9	maize1	peri	singleton	Sobic.010G219600
Zm00001d002358	2	maize1	arms	WGD	Sobic.006G210800
Zm00001d046400	9	maize1	peri	singleton	Sobic.010G184100
Zm00001d046972	9	maize1	peri	WGD	Sobic.010G223300
Zm00001d003601	2	maize1	arms	singleton	Sobic.006G089500
Zm00001d042962	3	maize1	arms	singleton	Sobic.003G347300
Zm00001d014682	5	maize1	peri	singleton	Sobic.010G252500
Zm00001d034091	1	maize1	arms	WGD	Sobic.001G082600
Zm00001d034330	1	maize1	arms	WGD	Sobic.001G070200
Zm00001d044231	3	maize1	arms	WGD	Sobic.003G191500
Zm00001d023283	10	maize1	arms	WGD	Sobic.008G020500
Zm00001d021127	7	maize1	arms	WGD	Sobic.002G262100
Zm00001d019186	7	maize1	peri	singleton	Sobic.002G078300
Zm00001d029193	1	maize1	arms	singleton	Sobic.001G369800
Zm00001d034880	1	maize1	arms	singleton	Sobic.001G008100
Zm00001d044330	3	maize1	arms	WGD	Sobic.003G202600
Zm00001d002494	2	maize1	arms	WGD	Sobic.006G197200
Zm00001d003895	2	maize1	peri	singleton	Sobic.006G058000
Zm00001d043541	3	maize1	arms	singleton	Sobic.003G287300
Zm00001d004383	2	maize1	peri	WGD	Sobic.006G019300
Zm00001d033792	1	maize1	arms	singleton	Sobic.001G112400
Zm00001d027677	1	maize1	arms	WGD	Sobic.001G503200
Zm00001d037784	6	maize1	arms	singleton	Sobic.009G089200
Zm00001d022065	7	maize1	arms	singleton	Sobic.002G366800
Zm00001d038925	6	maize1	arms	WGD	Sobic.009G223500
Zm00001d018195	5	maize1	arms	singleton	Sobic.004G311000
Zm00001d020664	7	maize1	arms	singleton	Sobic.002G219900
Zm00001d034528	1	maize1	arms	WGD	Sobic.001G047800
Zm00001d040344	3	maize1	peri	singleton	Sobic.003G122500
Zm00001d021972	7	maize1	arms	singleton	Sobic.002G357700
Zm00001d045171	9	maize1	arms	singleton	Sobic.010G057500
Zm00001d022003	7	maize1	arms	singleton	Sobic.002G360200
Zm00001d031847	1	maize1	arms	singleton	Sobic.007G161000
Zm00001d024795	10	maize1	peri	singleton	Sobic.009G037500
Zm00001d020543	7	maize1	peri	singleton	Sobic.002G206700
Zm00001d002562	2	maize1	arms	WGD	Sobic.006G190400
Zm00001d048944	4	maize1	arms	singleton	Sobic.005G169800
Zm00001d042933	3	maize1	arms	WGD	Sobic.003G349700
Zm00001d042837	3	maize1	arms	WGD	Sobic.003G359200
Zm00001d028820	1	maize1	arms	WGD	Sobic.001G400300
Zm00001d003713	2	maize1	arms	WGD	Sobic.006G077300
Zm00001d035079	6	maize1	arms	singleton	Sobic.007G015600
Zm00001d014692	5	maize1	peri	singleton	Sobic.010G253400
Zm00001d038574	6	maize1	arms	WGD	Sobic.009G182800
Zm00001d038557	6	maize1	arms	singleton	Sobic.009G181900
Zm00001d024323	10	maize1	peri	singleton	Sobic.007G077466
Zm00001d030938	1	maize1	peri	WGD	Sobic.008G151300
Zm00001d040276	3	maize1	peri	WGD	Sobic.003G115400
Zm00001d040314	3	maize1	peri	WGD	Sobic.003G119400
Zm00001d024199	10	maize1	peri	singleton	Sobic.007G091900
Zm00001d045558	9	maize1	arms	singleton	Sobic.010G008400
Zm00001d043104	3	maize1	arms	WGD	Sobic.003G333400
Zm00001d031201	1	maize1	peri	WGD	Sobic.008G186400
Zm00001d038357	6	maize1	arms	singleton	Sobic.009G160000
Zm00001d033825	1	maize1	arms	WGD	Sobic.001G109800
Zm00001d039182	6	maize1	arms	singleton	Sobic.009G252800
Zm00001d015469	5	maize1	peri	singleton	Sobic.004G063300
Zm00001d041949	3	maize1	peri	singleton	Sobic.003G445100
Zm00001d015553	5	maize1	peri	singleton	Sobic.004G067400
Zm00001d029879	1	maize1	peri	singleton	Sobic.001G297800
Zm00001d029835	1	maize1	peri	singleton	Sobic.001G307000
Zm00001d017461	5	maize1	arms	WGD	Sobic.004G297200
Zm00001d020303	7	maize1	peri	singleton	Sobic.002G186400
Zm00001d034927	1	maize1	arms	singleton	Sobic.001G002200
Zm00001d024049	10	maize1	peri	singleton	Sobic.008G083500
Zm00001d028339	1	maize1	arms	WGD	Sobic.001G445100
Zm00001d042287	3	maize1	arms	singleton	Sobic.003G409900
Zm00001d033551	1	maize1	arms	singleton	Sobic.001G132600
Zm00001d038539	6	maize1	arms	singleton	Sobic.009G179500
Zm00001d019262	7	maize1	peri	singleton	Sobic.002G087000
Zm00001d046614	9	maize1	peri	singleton	Sobic.010G203700
Zm00001d018375	5	maize1	arms	singleton	Sobic.004G330000
Zm00001d015126	5	maize1	peri	singleton	Sobic.004G028200
Zm00001d017264	5	maize1	arms	singleton	Sobic.004G219700
Zm00001d038761	6	maize1	arms	WGD	Sobic.009G206800
Zm00001d030007	1	maize1	peri	singleton	Sobic.001G292100
Zm00001d044301	3	maize1	arms	WGD	Sobic.003G198200
Zm00001d037859	6	maize1	arms	singleton	Sobic.009G093200
Zm00001d046802	9	maize1	peri	singleton	Sobic.010G208800
Zm00001d033169	1	maize1	arms	singleton	Sobic.001G173700
Zm00001d038436	6	maize1	arms	singleton	Sobic.009G170700
Zm00001d022428	7	maize1	arms	WGD	Sobic.002G420100
Zm00001d034700	1	maize1	arms	singleton	Sobic.001G030100
Zm00001d038855	6	maize1	arms	singleton	Sobic.009G213950
Zm00001d039105	6	maize1	arms	singleton	Sobic.009G242200
Zm00001d039624	3	maize1	arms	WGD	Sobic.003G044900
Zm00001d023569	10	maize1	arms	WGD	Sobic.008G055000
Zm00001d022443	7	maize1	arms	singleton	Sobic.002G418000
Zm00001d031290	1	maize1	arms	singleton	Sobic.007G221000
Zm00001d042271	3	maize1	arms	singleton	Sobic.003G411500
Zm00001d028399	1	maize1	arms	WGD	Sobic.001G439200
Zm00001d038336	6	maize1	arms	WGD	Sobic.009G148300
Zm00001d021418	7	maize1	arms	WGD	Sobic.002G291500
Zm00001d003786	2	maize1	arms	singleton	Sobic.006G069100
Zm00001d029627	1	maize1	peri	WGD	Sobic.001G324900
Zm00001d018070	5	maize1	arms	singleton	Sobic.004G235000
Zm00001d019048	7	maize1	arms	singleton	Sobic.002G060900
Zm00001d038730	6	maize1	arms	singleton	Sobic.009G210300
Zm00001d019165	7	maize1	peri	singleton	Sobic.002G076000
Zm00001d043333	3	maize1	arms	singleton	Sobic.003G308900
Zm00001d048763	4	maize1	arms	WGD	Sobic.005G198000
Zm00001d052998	4	maize1	arms	singleton	Sobic.005G096400
Zm00001d031094	1	maize1	peri	WGD	Sobic.008G174800
Zm00001d004340	2	maize1	peri	singleton	Sobic.006G024600
Zm00001d035014	6	maize1	arms	singleton	Sobic.007G006900
Zm00001d040311	3	maize1	peri	singleton	Sobic.003G119000
Zm00001d003328	2	maize1	arms	WGD	Sobic.006G116300
Zm00001d046810	9	maize1	peri	WGD	Sobic.010G209400
Zm00001d046454	9	maize1	peri	WGD	Sobic.010G180400
Zm00001d040606	3	maize1	peri	WGD	Sobic.003G143900
Zm00001d028332	1	maize1	arms	singleton	Sobic.001G445500
Zm00001d017862	5	maize1	arms	WGD	Sobic.004G258700
Zm00001d002545	2	maize1	arms	WGD	Sobic.006G192100
Zm00001d021661	7	maize1	arms	singleton	Sobic.002G323200
Zm00001d014899	5	maize1	peri	singleton	Sobic.010G279100
Zm00001d043778	3	maize1	arms	singleton	Sobic.003G265800
Zm00001d030877	1	maize1	peri	singleton	Sobic.008G145900
Zm00001d033989	1	maize1	arms	singleton	Sobic.001G093000
Zm00001d029378	1	maize1	arms	WGD	Sobic.001G352400
Zm00001d032999	1	maize1	arms	WGD	Sobic.001G252800
Zm00001d028416	1	maize1	arms	WGD	Sobic.001G437000
Zm00001d037958	6	maize1	arms	singleton	Sobic.009G109000
Zm00001d020670	7	maize1	arms	WGD	Sobic.002G220300
Zm00001d038562	6	maize1	arms	WGD	Sobic.009G182200
Zm00001d044931	9	maize1	arms	singleton	Sobic.010G082500
Zm00001d038396	6	maize1	arms	WGD	Sobic.009G166100
Zm00001d044266	3	maize1	arms	WGD	Sobic.003G195000
Zm00001d039994	3	maize1	arms	singleton	Sobic.003G085900
Zm00001d046642	9	maize1	peri	WGD	Sobic.010G200900
Zm00001d045742	9	maize1	peri	WGD	Sobic.010G116500
Zm00001d042804	3	maize1	arms	singleton	Sobic.003G361800
Zm00001d033505	1	maize1	arms	singleton	Sobic.001G152000
Zm00001d015614	5	maize1	peri	singleton	Sobic.004G070900
Zm00001d040467	3	maize1	peri	WGD	Sobic.003G132600
Zm00001d015094	5	maize1	peri	singleton	Sobic.004G024500
Zm00001d039283	3	maize1	arms	WGD	Sobic.003G005800
Zm00001d028923	1	maize1	arms	WGD	Sobic.001G392300
Zm00001d038510	6	maize1	arms	singleton	Sobic.009G176300
Zm00001d037672	6	maize1	arms	singleton	Sobic.009G060700
Zm00001d002873	2	maize1	arms	singleton	Sobic.006G155500
Zm00001d021711	7	maize1	arms	singleton	Sobic.002G330700
Zm00001d021882	7	maize1	arms	WGD	Sobic.002G349300
Zm00001d034405	1	maize1	arms	singleton	Sobic.001G061400
Zm00001d049071	4	maize1	arms	singleton	Sobic.005G104100
Zm00001d014530	5	maize1	arms	singleton	Sobic.010G238600
Zm00001d030176	1	maize1	peri	singleton	Sobic.001G279701
Zm00001d027448	1	maize1	arms	WGD	Sobic.001G524000
Zm00001d018907	7	maize1	arms	WGD	Sobic.002G048700
Zm00001d042754	3	maize1	arms	singleton	Sobic.003G365800
Zm00001d027504	1	maize1	arms	singleton	Sobic.001G518300
Zm00001d029258	1	maize1	arms	WGD	Sobic.001G362001
Zm00001d046305	9	maize1	peri	singleton	Sobic.010G163900
Zm00001d046942	9	maize1	peri	singleton	Sobic.010G219700
Zm00001d038937	6	maize1	arms	singleton	Sobic.009G225200
Zm00001d003180	2	maize1	arms	singleton	Sobic.006G133700
Zm00001d018798	7	maize1	arms	singleton	Sobic.002G034600
Zm00001d002240	2	maize1	arms	singleton	Sobic.006G222700
Zm00001d038890	6	maize1	arms	WGD	Sobic.009G218800
Zm00001d033592	1	maize1	arms	singleton	Sobic.001G128900
Zm00001d021755	7	maize1	arms	singleton	Sobic.002G337400
Zm00001d023518	10	maize1	arms	singleton	Sobic.008G048000
Zm00001d028537	1	maize1	arms	singleton	Sobic.001G427600
Zm00001d032221	1	maize1	arms	singleton	Sobic.007G135100
Zm00001d020602	7	maize1	peri	singleton	Sobic.002G213300
Zm00001d028331	1	maize1	arms	singleton	Sobic.001G445700
Zm00001d019555	7	maize1	peri	singleton	Sobic.002G123400
Zm00001d042695	3	maize1	arms	WGD	Sobic.003G370100
Zm00001d031933	1	maize1	arms	WGD	Sobic.007G167900
Zm00001d031202	1	maize1	peri	singleton	Sobic.008G189000
Zm00001d039270	3	maize1	arms	singleton	Sobic.003G004200
Zm00001d029231	1	maize1	arms	singleton	Sobic.001G365200
Zm00001d045026	9	maize1	arms	singleton	Sobic.010G073600
Zm00001d030153	1	maize1	peri	singleton	Sobic.001G281800
Zm00001d048832	4	maize1	arms	singleton	Sobic.005G187700
Zm00001d040197	3	maize1	peri	WGD	Sobic.003G106900
Zm00001d021821	7	maize1	arms	singleton	Sobic.002G342300
Zm00001d028463	1	maize1	arms	singleton	Sobic.001G432100
Zm00001d040548	3	maize1	peri	WGD	Sobic.003G138300
Zm00001d045316	9	maize1	arms	WGD	Sobic.010G042600
Zm00001d033039	1	maize1	arms	singleton	Sobic.001G258100
Zm00001d019349	7	maize1	peri	singleton	Sobic.002G104300
Zm00001d003148	2	maize1	arms	singleton	Sobic.006G136200
Zm00001d003268	2	maize1	arms	singleton	Sobic.006G124300
Zm00001d045735	9	maize1	peri	singleton	Sobic.010G115800
Zm00001d043730	3	maize1	arms	singleton	Sobic.003G270200
Zm00001d018487	5	maize1	arms	singleton	Sobic.004G345800
Zm00001d015198	5	maize1	peri	singleton	Sobic.004G033900
Zm00001d033246	1	maize1	arms	WGD	Sobic.001G157400
Zm00001d016479	5	maize1	peri	singleton	Sobic.004G145000
Zm00001d028050	1	maize1	arms	singleton	Sobic.001G462600
Zm00001d027943	1	maize1	arms	singleton	Sobic.001G478800
Zm00001d018882	7	maize1	arms	WGD	Sobic.002G045100
Zm00001d003380	2	maize1	arms	singleton	Sobic.006G110850
Zm00001d043902	3	maize1	arms	WGD	Sobic.003G253500
Zm00001d017504	5	maize1	arms	singleton	Sobic.004G293200
Zm00001d021956	7	maize1	arms	singleton	Sobic.002G356200
Zm00001d021591	7	maize1	arms	WGD	Sobic.002G313800
Zm00001d043195	3	maize1	arms	singleton	Sobic.003G325500
Zm00001d023466	10	maize1	arms	singleton	Sobic.008G043000
Zm00001d018935	7	maize1	arms	singleton	Sobic.002G051000
Zm00001d002452	2	maize1	arms	WGD	Sobic.006G201000
Zm00001d045571	9	maize1	arms	singleton	Sobic.010G006200
Zm00001d002384	2	maize1	arms	singleton	Sobic.006G207800
Zm00001d049285	4	maize1	arms	WGD	Sobic.005G130800
Zm00001d003446	2	maize1	arms	singleton	Sobic.006G104300
Zm00001d003743	2	maize1	arms	WGD	Sobic.006G075500
Zm00001d002429	2	maize1	arms	WGD	Sobic.006G203400
Zm00001d052660	4	maize1	arms	singleton	Sobic.005G139300
Zm00001d018287	5	maize1	arms	singleton	Sobic.004G319400
Zm00001d034197	1	maize1	arms	WGD	Sobic.001G076100
Zm00001d020823	7	maize1	arms	WGD	Sobic.002G235500
Zm00001d022456	7	maize1	arms	WGD	Sobic.002G416700
Zm00001d029683	1	maize1	peri	singleton	Sobic.001G320300
Zm00001d016974	5	maize1	arms	singleton	Sobic.004G192500
Zm00001d044054	3	maize1	arms	WGD	Sobic.003G238000
Zm00001d032685	1	maize1	arms	singleton	Sobic.001G217400
Zm00001d033858	1	maize1	arms	WGD	Sobic.001G106300
Zm00001d044922	9	maize1	arms	singleton	Sobic.010G083000
Zm00001d033791	1	maize1	arms	WGD	Sobic.001G112500
Zm00001d028726	1	maize1	arms	singleton	Sobic.001G408900
Zm00001d014365	5	maize1	arms	singleton	Sobic.010G230100
Zm00001d015183	5	maize1	peri	singleton	Sobic.004G032400
Zm00001d015138	5	maize1	peri	singleton	Sobic.004G030200
Zm00001d039467	3	maize1	arms	WGD	Sobic.003G031800
Zm00001d042886	3	maize1	arms	WGD	Sobic.003G354000
Zm00001d045763	9	maize1	peri	WGD	Sobic.010G118300
Zm00001d016276	5	maize1	peri	singleton	Sobic.004G099500
Zm00001d046961	9	maize1	peri	WGD	Sobic.010G221032
Zm00001d039285	3	maize1	arms	WGD	Sobic.003G006200
Zm00001d016483	5	maize1	peri	singleton	Sobic.004G145200
Zm00001d038936	6	maize1	arms	WGD	Sobic.009G225100
Zm00001d052296	4	maize1	arms	singleton	Sobic.005G002100
Zm00001d016721	5	maize1	arms	singleton	Sobic.004G170300
Zm00001d045580	9	maize1	arms	singleton	Sobic.010G005100
Zm00001d028113	1	maize1	arms	singleton	Sobic.001G467100
Zm00001d044394	3	maize1	arms	WGD	Sobic.003G209400
Zm00001d029264	1	maize1	arms	WGD	Sobic.001G361300
Zm00001d022249	7	maize1	arms	WGD	Sobic.002G387900
Zm00001d017378	5	maize1	arms	singleton	Sobic.004G228100
Zm00001d018669	7	maize1	arms	WGD	Sobic.002G010300
Zm00001d030897	1	maize1	peri	singleton	Sobic.008G148101
Zm00001d016705	5	maize1	arms	singleton	Sobic.004G166400
Zm00001d015934	5	maize1	peri	singleton	Sobic.004G129400
Zm00001d041957	3	maize1	peri	singleton	Sobic.003G444100
Zm00001d032931	1	maize1	arms	singleton	Sobic.001G244300
Zm00001d031426	1	maize1	arms	singleton	Sobic.007G212100
Zm00001d031676	1	maize1	arms	singleton	Sobic.007G188100
Zm00001d043837	3	maize1	arms	WGD	Sobic.003G260300
Zm00001d045673	9	maize1	peri	singleton	Sobic.010G109600
Zm00001d017544	5	maize1	arms	singleton	Sobic.004G287100
Zm00001d042286	3	maize1	arms	WGD	Sobic.003G410000
Zm00001d053090	4	maize1	arms	WGD	Sobic.005G145201
Zm00001d040527	3	maize1	peri	WGD	Sobic.003G136600
Zm00001d037950	6	maize1	arms	singleton	Sobic.009G109200
Zm00001d027613	1	maize1	arms	singleton	Sobic.001G509300
Zm00001d016787	5	maize1	arms	singleton	Sobic.004G173700
Zm00001d017805	5	maize1	arms	singleton	Sobic.004G264100
Zm00001d016530	5	maize1	peri	singleton	Sobic.004G151300
Zm00001d017121	5	maize1	arms	WGD	Sobic.004G205100
Zm00001d002663	2	maize1	arms	singleton	Sobic.006G179100
Zm00001d037601	6	maize1	arms	WGD	Sobic.009G050000
Zm00001d029396	1	maize1	arms	singleton	Sobic.001G350000
Zm00001d002119	2	maize1	arms	WGD	Sobic.006G236700
Zm00001d029373	1	maize1	arms	WGD	Sobic.001G353000
Zm00001d045315	9	maize1	arms	singleton	Sobic.010G042800
Zm00001d052530	4	maize1	arms	singleton	Sobic.005G037000
Zm00001d034424	1	maize1	arms	singleton	Sobic.001G058600
Zm00001d027728	1	maize1	arms	singleton	Sobic.001G498400
Zm00001d042016	3	maize1	peri	WGD	Sobic.003G438100
Zm00001d044774	9	maize1	arms	singleton	Sobic.010G098200
Zm00001d044860	9	maize1	arms	singleton	Sobic.010G089400
Zm00001d031556	1	maize1	arms	WGD	Sobic.007G198000
Zm00001d029938	1	maize1	peri	singleton	Sobic.001G296500
Zm00001d020037	7	maize1	peri	WGD	Sobic.002G164700
Zm00001d033154	1	maize1	arms	singleton	Sobic.001G176800
Zm00001d020837	7	maize1	arms	WGD	Sobic.002G236600
Zm00001d039787	3	maize1	arms	singleton	Sobic.003G064700
Zm00001d048766	4	maize1	arms	WGD	Sobic.005G197100
Zm00001d023918	10	maize1	peri	singleton	Sobic.008G113000
Zm00001d023756	10	maize1	peri	singleton	Sobic.008G102600
Zm00001d016444	5	maize1	peri	singleton	Sobic.004G138100
Zm00001d003021	2	maize1	arms	singleton	Sobic.006G148500
Zm00001d043617	3	maize1	arms	singleton	Sobic.003G279000
Zm00001d030177	1	maize1	peri	singleton	Sobic.001G279500
Zm00001d044255	3	maize1	arms	WGD	Sobic.003G194300
Zm00001d042506	3	maize1	arms	WGD	Sobic.003G389100
Zm00001d017145	5	maize1	arms	WGD	Sobic.004G208000
Zm00001d014641	5	maize1	peri	WGD	Sobic.010G248000
Zm00001d044177	3	maize1	arms	singleton	Sobic.003G226000
Zm00001d040203	3	maize1	peri	singleton	Sobic.003G107500
Zm00001d027359	1	maize1	arms	WGD	Sobic.001G532100
Zm00001d031647	1	maize1	arms	singleton	Sobic.007G191200
Zm00001d022429	7	maize1	arms	WGD	Sobic.002G419800
Zm00001d038689	6	maize1	arms	singleton	Sobic.009G195700
Zm00001d019536	7	maize1	peri	singleton	Sobic.002G121600
Zm00001d040456	3	maize1	peri	singleton	Sobic.003G131200
Zm00001d029611	1	maize1	peri	singleton	Sobic.001G327700
Zm00001d030833	1	maize1	peri	WGD	Sobic.008G142700
Zm00001d020309	7	maize1	peri	WGD	Sobic.002G186900
Zm00001d045052	9	maize1	arms	singleton	Sobic.010G070750
Zm00001d023901	10	maize1	peri	singleton	Sobic.008G114500
Zm00001d017557	5	maize1	arms	singleton	Sobic.004G285800
Zm00001d029636	1	maize1	peri	singleton	Sobic.001G324100
Zm00001d002996	2	maize1	arms	WGD	Sobic.006G151001
Zm00001d014967	5	maize1	peri	singleton	Sobic.004G007900
Zm00001d028819	1	maize1	arms	singleton	Sobic.001G400400
Zm00001d021395	7	maize1	arms	WGD	Sobic.002G293800
Zm00001d032183	1	maize1	arms	singleton	Sobic.007G138300
Zm00001d022564	7	maize1	arms	singleton	Sobic.002G427100
Zm00001d052340	4	maize1	arms	singleton	Sobic.005G012000
Zm00001d002541	2	maize1	arms	singleton	Sobic.006G192400
Zm00001d032157	1	maize1	arms	WGD	Sobic.007G140600
Zm00001d020757	7	maize1	arms	WGD	Sobic.002G229800
Zm00001d031539	1	maize1	arms	singleton	Sobic.007G201000
Zm00001d038996	6	maize1	arms	singleton	Sobic.009G230800
Zm00001d027315	1	maize1	arms	singleton	Sobic.001G537600
Zm00001d019217	7	maize1	peri	singleton	Sobic.002G081400
Zm00001d017455	5	maize1	arms	WGD	Sobic.004G297900
Zm00001d042470	3	maize1	arms	WGD	Sobic.003G392900
Zm00001d004468	2	maize1	peri	singleton	Sobic.006G012300
Zm00001d038239	6	maize1	arms	singleton	Sobic.009G144500
Zm00001d044164	3	maize1	arms	WGD	Sobic.003G227100
Zm00001d017210	5	maize1	arms	singleton	Sobic.004G214700
Zm00001d042615	3	maize1	arms	WGD	Sobic.003G379200
Zm00001d020177	7	maize1	peri	singleton	Sobic.002G177300
Zm00001d038297	6	maize1	arms	WGD	Sobic.009G155200
Zm00001d002704	2	maize1	arms	WGD	Sobic.006G173900
Zm00001d004484	2	maize1	peri	singleton	Sobic.006G010301
Zm00001d018082	5	maize1	arms	WGD	Sobic.004G232900
Zm00001d033221	1	maize1	arms	singleton	Sobic.001G155200
Zm00001d017256	5	maize1	arms	WGD	Sobic.004G218500
Zm00001d046936	9	maize1	peri	WGD	Sobic.010G218300
Zm00001d021639	7	maize1	arms	WGD	Sobic.002G320200
Zm00001d023269	10	maize1	arms	singleton	Sobic.008G018400
Zm00001d014386	5	maize1	arms	singleton	Sobic.010G228100
Zm00001d014597	5	maize1	arms	WGD	Sobic.010G244500
Zm00001d031028	1	maize1	peri	singleton	Sobic.008G162900
Zm00001d034675	1	maize1	arms	WGD	Sobic.001G031900
Zm00001d045358	9	maize1	arms	singleton	Sobic.010G037400
Zm00001d038792	6	maize1	arms	WGD	Sobic.009G203500
Zm00001d042040	3	maize1	peri	WGD	Sobic.003G433500
Zm00001d017270	5	maize1	arms	WGD	Sobic.004G219900
Zm00001d014513	5	maize1	arms	WGD	Sobic.010G236500
Zm00001d021314	7	maize1	arms	WGD	Sobic.002G277300
Zm00001d031992	1	maize1	arms	singleton	Sobic.007G173200
Zm00001d032310	1	maize1	arms	singleton	Sobic.007G125900
Zm00001d022248	7	maize1	arms	singleton	Sobic.002G387800
Zm00001d052606	4	maize1	arms	WGD	Sobic.005G042800
Zm00001d033507	1	maize1	arms	WGD	Sobic.001G152800
Zm00001d039010	6	maize1	arms	WGD	Sobic.009G232200
Zm00001d002454	2	maize1	arms	singleton	Sobic.006G200800
Zm00001d046238	9	maize1	peri	singleton	Sobic.010G167800
Zm00001d034635	1	maize1	arms	WGD	Sobic.001G035600
Zm00001d020540	7	maize1	peri	singleton	Sobic.002G206400
Zm00001d014762	5	maize1	peri	WGD	Sobic.010G261700
Zm00001d039268	3	maize1	arms	singleton	Sobic.003G004100
Zm00001d003540	2	maize1	arms	singleton	Sobic.006G095100
Zm00001d020086	7	maize1	peri	singleton	Sobic.002G169900
Zm00001d017089	5	maize1	arms	WGD	Sobic.004G201900
Zm00001d052933	4	maize1	arms	singleton	Sobic.005G160600
Zm00001d029209	1	maize1	arms	WGD	Sobic.001G367301
Zm00001d042997	3	maize1	arms	singleton	Sobic.003G343700
Zm00001d038880	6	maize1	arms	WGD	Sobic.009G217100
Zm00001d028568	1	maize1	arms	WGD	Sobic.001G425000
Zm00001d042646	3	maize1	arms	WGD	Sobic.003G374600
Zm00001d021960	7	maize1	arms	singleton	Sobic.002G356600
Zm00001d033473	1	maize1	arms	WGD	Sobic.001G148200
Zm00001d017176	5	maize1	arms	WGD	Sobic.004G211200
Zm00001d018967	7	maize1	arms	singleton	Sobic.002G054600
Zm00001d021442	7	maize1	arms	WGD	Sobic.002G287400
Zm00001d016175	5	maize1	peri	singleton	Sobic.004G106300
Zm00001d044291	3	maize1	arms	singleton	Sobic.003G197300
Zm00001d020595	7	maize1	peri	WGD	Sobic.002G212000
Zm00001d039432	3	maize1	arms	singleton	Sobic.003G027100
Zm00001d028802	1	maize1	arms	singleton	Sobic.001G402600
Zm00001d032295	1	maize1	arms	singleton	Sobic.007G124100
Zm00001d046632	9	maize1	peri	WGD	Sobic.010G201388
Zm00001d043125	3	maize1	arms	singleton	Sobic.003G331600
Zm00001d019586	7	maize1	peri	singleton	Sobic.002G127400
Zm00001d045383	9	maize1	arms	singleton	Sobic.010G032900
Zm00001d028597	1	maize1	arms	singleton	Sobic.001G422500
Zm00001d042926	3	maize1	arms	singleton	Sobic.003G350400
Zm00001d043809	3	maize1	arms	WGD	Sobic.003G261800
Zm00001d038420	6	maize1	arms	WGD	Sobic.009G168900
Zm00001d024198	10	maize1	peri	singleton	Sobic.007G091800
Zm00001d016453	5	maize1	peri	singleton	Sobic.004G143100
Zm00001d049080	4	maize1	arms	singleton	Sobic.005G105000
Zm00001d020607	7	maize1	peri	WGD	Sobic.002G213800
Zm00001d029462	1	maize1	arms	singleton	Sobic.001G341800
Zm00001d014914	5	maize1	peri	singleton	Sobic.004G000700
Zm00001d034087	1	maize1	arms	WGD	Sobic.001G082800
Zm00001d018499	5	maize1	arms	WGD	Sobic.004G347900
Zm00001d044307	3	maize1	arms	WGD	Sobic.003G199500
Zm00001d042426	3	maize1	arms	singleton	Sobic.003G396900
Zm00001d002505	2	maize1	arms	singleton	Sobic.006G195600
Zm00001d031062	1	maize1	peri	singleton	Sobic.008G168200
Zm00001d042293	3	maize1	arms	singleton	Sobic.003G408700
Zm00001d002314	2	maize1	arms	singleton	Sobic.006G215300
Zm00001d021636	7	maize1	arms	singleton	Sobic.002G319300
Zm00001d052353	4	maize1	arms	singleton	Sobic.005G013200
Zm00001d049196	4	maize1	arms	singleton	Sobic.005G110550
Zm00001d045069	9	maize1	arms	singleton	Sobic.010G069400
Zm00001d018718	7	maize1	arms	singleton	Sobic.002G020400
Zm00001d028222	1	maize1	arms	singleton	Sobic.001G455300
Zm00001d031732	1	maize1	arms	WGD	Sobic.007G180900
Zm00001d021038	7	maize1	arms	WGD	Sobic.002G256601
Zm00001d003228	2	maize1	arms	WGD	Sobic.006G128200
Zm00001d027344	1	maize1	arms	WGD	Sobic.001G533400
Zm00001d023432	10	maize1	arms	singleton	Sobic.008G039700
Zm00001d018297	5	maize1	arms	WGD	Sobic.004G320800
Zm00001d032955	1	maize1	arms	singleton	Sobic.001G247400
Zm00001d038106	6	maize1	arms	WGD	Sobic.009G126300
Zm00001d016066	5	maize1	peri	WGD	Sobic.004G116400
Zm00001d028660	1	maize1	arms	singleton	Sobic.001G417500
Zm00001d038712	6	maize1	arms	singleton	Sobic.009G198600
Zm00001d018460	5	maize1	arms	singleton	Sobic.004G341700
Zm00001d031338	1	maize1	arms	singleton	Sobic.007G216100
Zm00001d042727	3	maize1	arms	singleton	Sobic.003G367500
Zm00001d045468	9	maize1	arms	WGD	Sobic.010G022000
Zm00001d039300	3	maize1	arms	singleton	Sobic.003G007700
Zm00001d043193	3	maize1	arms	WGD	Sobic.003G325700
Zm00001d017112	5	maize1	arms	singleton	Sobic.004G204000
Zm00001d039071	6	maize1	arms	singleton	Sobic.009G237900
Zm00001d031737	1	maize1	arms	WGD	Sobic.007G180200
Zm00001d042434	3	maize1	arms	WGD	Sobic.003G396400
Zm00001d034779	1	maize1	arms	singleton	Sobic.001G020600
Zm00001d023824	10	maize1	peri	singleton	Sobic.008G124700
Zm00001d019314	7	maize1	peri	WGD	Sobic.002G093900
Zm00001d017047	5	maize1	arms	WGD	Sobic.004G198400
Zm00001d033344	1	maize1	arms	WGD	Sobic.001G168800
Zm00001d033556	1	maize1	arms	WGD	Sobic.001G131900
Zm00001d035113	6	maize1	arms	singleton	Sobic.007G020500
Zm00001d003004	2	maize1	arms	singleton	Sobic.006G150300
Zm00001d034680	1	maize1	arms	WGD	Sobic.001G031400
Zm00001d002677	2	maize1	arms	singleton	Sobic.006G178000
Zm00001d016311	5	maize1	peri	singleton	Sobic.004G096700
Zm00001d021955	7	maize1	arms	WGD	Sobic.002G356101
Zm00001d052323	4	maize1	arms	singleton	Sobic.005G005700
Zm00001d028989	1	maize1	arms	WGD	Sobic.001G386300
Zm00001d039080	6	maize1	arms	WGD	Sobic.009G239000
Zm00001d003197	2	maize1	arms	singleton	Sobic.006G131600
Zm00001d017501	5	maize1	arms	WGD	Sobic.004G293700
Zm00001d033602	1	maize1	arms	WGD	Sobic.001G127800
Zm00001d028022	1	maize1	arms	WGD	Sobic.001G460800
Zm00001d027440	1	maize1	arms	singleton	Sobic.001G525300
Zm00001d003477	2	maize1	arms	singleton	Sobic.006G101600
Zm00001d032204	1	maize1	arms	singleton	Sobic.007G136600
Zm00001d003426	2	maize1	arms	singleton	Sobic.006G106400
Zm00001d040656	3	maize1	peri	WGD	Sobic.003G149000
Zm00001d001864	2	maize1	arms	singleton	Sobic.006G263400
Zm00001d039475	3	maize1	arms	WGD	Sobic.003G033000
Zm00001d033589	1	maize1	arms	WGD	Sobic.001G129400
Zm00001d034747	1	maize1	arms	singleton	Sobic.001G024300
Zm00001d035092	6	maize1	arms	singleton	Sobic.007G018900
Zm00001d045957	9	maize1	peri	singleton	Sobic.010G139400
Zm00001d046297	9	maize1	peri	WGD	Sobic.010G164500
Zm00001d001928	2	maize1	arms	WGD	Sobic.006G257200
Zm00001d027300	1	maize1	arms	singleton	Sobic.001G540200
Zm00001d033797	1	maize1	arms	WGD	Sobic.001G111700
Zm00001d039769	3	maize1	arms	WGD	Sobic.003G061900
Zm00001d017350	5	maize1	arms	WGD	Sobic.004G225400
Zm00001d044089	3	maize1	arms	singleton	Sobic.003G235200
Zm00001d020051	7	maize1	peri	WGD	Sobic.002G166300
Zm00001d045938	9	maize1	peri	WGD	Sobic.010G136200
Zm00001d003476	2	maize1	arms	WGD	Sobic.006G101700
Zm00001d039621	3	maize1	arms	singleton	Sobic.003G044600
Zm00001d003897	2	maize1	peri	singleton	Sobic.006G057000
Zm00001d028948	1	maize1	arms	WGD	Sobic.001G390300
Zm00001d029238	1	maize1	arms	singleton	Sobic.001G364500
Zm00001d017945	5	maize1	arms	singleton	Sobic.004G248800
Zm00001d045493	9	maize1	arms	singleton	Sobic.010G018800
Zm00001d040623	3	maize1	peri	singleton	Sobic.003G145300
Zm00001d039535	3	maize1	arms	singleton	Sobic.003G037800
Zm00001d043083	3	maize1	arms	singleton	Sobic.003G336100
Zm00001d044419	3	maize1	arms	singleton	Sobic.003G212700
Zm00001d016076	5	maize1	peri	singleton	Sobic.004G115900
Zm00001d045812	9	maize1	peri	singleton	Sobic.010G123700
Zm00001d028601	1	maize1	arms	WGD	Sobic.001G422100
Zm00001d016972	5	maize1	arms	singleton	Sobic.004G192200
Zm00001d022538	7	maize1	arms	singleton	Sobic.002G423600
Zm00001d052964	4	maize1	arms	singleton	Sobic.005G166100
Zm00001d017470	5	maize1	arms	singleton	Sobic.004G296500
Zm00001d024348	10	maize1	peri	singleton	Sobic.007G080100
Zm00001d046249	9	maize1	peri	singleton	Sobic.010G168600
Zm00001d022264	7	maize1	arms	singleton	Sobic.002G389400
Zm00001d027368	1	maize1	arms	singleton	Sobic.001G531300
Zm00001d018447	5	maize1	arms	WGD	Sobic.004G340100
Zm00001d021291	7	maize1	arms	WGD	Sobic.002G275100
Zm00001d029442	1	maize1	arms	singleton	Sobic.001G345200
Zm00001d032024	1	maize1	arms	WGD	Sobic.007G177100
Zm00001d023302	10	maize1	arms	singleton	Sobic.008G022701
Zm00001d031697	1	maize1	arms	WGD	Sobic.007G184800
Zm00001d022272	7	maize1	arms	WGD	Sobic.002G390100
Zm00001d045086	9	maize1	arms	singleton	Sobic.010G067400
Zm00001d023253	10	maize1	arms	WGD	Sobic.008G013800
Zm00001d033980	1	maize1	arms	singleton	Sobic.001G094400
Zm00001d044734	9	maize1	arms	singleton	Sobic.010G102000
Zm00001d048649	4	maize1	arms	singleton	Sobic.005G216900
Zm00001d002954	2	maize1	arms	WGD	Sobic.006G155000
Zm00001d027523	1	maize1	arms	WGD	Sobic.001G516100
Zm00001d046792	9	maize1	peri	singleton	Sobic.010G188800
Zm00001d031191	1	maize1	peri	singleton	Sobic.008G187800
Zm00001d015382	5	maize1	peri	singleton	Sobic.004G056201
Zm00001d015127	5	maize1	peri	WGD	Sobic.004G028400
Zm00001d033621	1	maize1	arms	singleton	Sobic.001G126100
Zm00001d022500	7	maize1	arms	WGD	Sobic.002G408500
Zm00001d018032	5	maize1	arms	singleton	Sobic.004G238700
Zm00001d004019	2	maize1	peri	WGD	Sobic.006G048700
Zm00001d038030	6	maize1	arms	singleton	Sobic.009G100100
Zm00001d027962	1	maize1	arms	WGD	Sobic.001G478300
Zm00001d030639	1	maize1	peri	singleton	Sobic.008G131000
Zm00001d028018	1	maize1	arms	singleton	Sobic.001G473800
Zm00001d042202	3	maize1	arms	singleton	Sobic.003G417500
Zm00001d020432	7	maize1	peri	singleton	Sobic.002G198200
Zm00001d043935	3	maize1	arms	WGD	Sobic.003G250340
Zm00001d021826	7	maize1	arms	singleton	Sobic.002G342800
Zm00001d031887	1	maize1	arms	WGD	Sobic.007G165400
Zm00001d029975	1	maize1	peri	singleton	Sobic.001G294400
Zm00001d001932	2	maize1	arms	WGD	Sobic.006G256600
Zm00001d018042	5	maize1	arms	singleton	Sobic.004G237500
Zm00001d002147	2	maize1	arms	singleton	Sobic.006G232400
Zm00001d002790	2	maize1	arms	WGD	Sobic.006G166100
Zm00001d017096	5	maize1	arms	WGD	Sobic.004G202500
Zm00001d024300	10	maize1	peri	singleton	Sobic.007G075100
Zm00001d019104	7	maize1	arms	WGD	Sobic.002G070300
Zm00001d034916	1	maize1	arms	singleton	Sobic.001G003700
Zm00001d053065	4	maize1	arms	singleton	Sobic.005G062600
Zm00001d039683	3	maize1	arms	singleton	Sobic.003G052200
Zm00001d038201	6	maize1	arms	singleton	Sobic.009G139700
Zm00001d042087	3	maize1	peri	singleton	Sobic.003G427500
Zm00001d035093	6	maize1	arms	singleton	Sobic.007G019300
Zm00001d002353	2	maize1	arms	singleton	Sobic.006G211000
Zm00001d020485	7	maize1	peri	WGD	Sobic.002G202300
Zm00001d033969	1	maize1	arms	singleton	Sobic.001G095000
Zm00001d017808	5	maize1	arms	singleton	Sobic.004G263600
Zm00001d002775	2	maize1	arms	singleton	Sobic.006G164400
Zm00001d029747	1	maize1	peri	singleton	Sobic.001G314000
Zm00001d033333	1	maize1	arms	singleton	Sobic.001G167000
Zm00001d044940	9	maize1	arms	WGD	Sobic.010G081800
Zm00001d003512	2	maize1	arms	WGD	Sobic.006G097500
Zm00001d020938	7	maize1	arms	WGD	Sobic.002G247300
Zm00001d052615	4	maize1	arms	singleton	Sobic.005G144600
Zm00001d035304	6	maize1	peri	WGD	Sobic.008G110200
Zm00001d023238	10	maize1	arms	singleton	Sobic.008G010800
Zm00001d014867	5	maize1	peri	WGD	Sobic.010G275800
Zm00001d046596	9	maize1	peri	singleton	Sobic.010G204700
Zm00001d043052	3	maize1	arms	WGD	Sobic.003G338500
Zm00001d019075	7	maize1	arms	singleton	Sobic.002G066800
Zm00001d045323	9	maize1	arms	WGD	Sobic.010G041700
Zm00001d043728	3	maize1	arms	singleton	Sobic.003G270400
Zm00001d017205	5	maize1	arms	WGD	Sobic.004G214100
Zm00001d040382	3	maize1	peri	singleton	Sobic.003G127900
Zm00001d046405	9	maize1	peri	singleton	Sobic.010G183400
Zm00001d031940	1	maize1	arms	singleton	Sobic.007G168400
Zm00001d052561	4	maize1	arms	WGD	Sobic.005G041150
Zm00001d033636	1	maize1	arms	WGD	Sobic.001G124600
Zm00001d019591	7	maize1	peri	singleton	Sobic.002G127900
Zm00001d030573	1	maize1	peri	WGD	Sobic.001G260400
Zm00001d038927	6	maize1	arms	singleton	Sobic.009G224000
Zm00001d052404	4	maize1	arms	singleton	Sobic.005G020900
Zm00001d033915	1	maize1	arms	singleton	Sobic.001G099300
Zm00001d019866	7	maize1	peri	singleton	Sobic.002G135000
Zm00001d028263	1	maize1	arms	singleton	Sobic.001G451200
Zm00001d029200	1	maize1	arms	WGD	Sobic.001G368600
Zm00001d017435	5	maize1	arms	singleton	Sobic.004G298900
Zm00001d042954	3	maize1	arms	WGD	Sobic.003G347900
Zm00001d035505	6	maize1	peri	singleton	Sobic.009G025500
Zm00001d018090	5	maize1	arms	singleton	Sobic.004G232300
Zm00001d042817	3	maize1	arms	singleton	Sobic.003G360500
Zm00001d048833	4	maize1	arms	singleton	Sobic.005G187500
Zm00001d040715	3	maize1	peri	singleton	Sobic.003G152600
Zm00001d022303	7	maize1	arms	singleton	Sobic.002G393100
Zm00001d023434	10	maize1	arms	singleton	Sobic.008G039800
Zm00001d003777	2	maize1	arms	singleton	Sobic.006G071096
Zm00001d040157	3	maize1	peri	WGD	Sobic.003G102600
Zm00001d016675	5	maize1	arms	singleton	Sobic.004G163300
Zm00001d002316	2	maize1	arms	WGD	Sobic.006G215000
Zm00001d002495	2	maize1	arms	WGD	Sobic.006G197100
Zm00001d003945	2	maize1	peri	WGD	Sobic.006G053000
Zm00001d045378	9	maize1	arms	singleton	Sobic.010G035100
Zm00001d017209	5	maize1	arms	singleton	Sobic.004G214500
Zm00001d002390	2	maize1	arms	singleton	Sobic.006G207300
Zm00001d016909	5	maize1	arms	WGD	Sobic.004G188100
Zm00001d029482	1	maize1	arms	singleton	Sobic.001G340600
Zm00001d048894	4	maize1	arms	singleton	Sobic.005G179700
Zm00001d031395	1	maize1	arms	singleton	Sobic.007G214300
Zm00001d032380	1	maize1	arms	singleton	Sobic.007G108900
Zm00001d034035	1	maize1	arms	singleton	Sobic.001G087700
Zm00001d020409	7	maize1	peri	WGD	Sobic.002G196200
Zm00001d018146	5	maize1	arms	singleton	Sobic.004G307400
Zm00001d032605	1	maize1	arms	singleton	Sobic.001G208100
Zm00001d052523	4	maize1	arms	singleton	Sobic.005G036500
Zm00001d029487	1	maize1	arms	singleton	Sobic.001G340300
Zm00001d035185	6	maize1	arms	singleton	Sobic.007G027000
Zm00001d045842	9	maize1	peri	WGD	Sobic.010G127600
Zm00001d018623	7	maize1	arms	singleton	Sobic.002G004000
Zm00001d003644	2	maize1	arms	singleton	Sobic.006G084300
Zm00001d023240	10	maize1	arms	singleton	Sobic.008G011200
Zm00001d027811	1	maize1	arms	singleton	Sobic.001G493200
Zm00001d034126	1	maize1	arms	WGD	Sobic.001G080600
Zm00001d052910	4	maize1	arms	singleton	Sobic.005G158400
Zm00001d027533	1	maize1	arms	singleton	Sobic.001G515500
Zm00001d032373	1	maize1	arms	singleton	Sobic.007G107700
Zm00001d038676	6	maize1	arms	singleton	Sobic.009G194200
Zm00001d018481	5	maize1	arms	singleton	Sobic.004G344901
Zm00001d044995	9	maize1	arms	WGD	Sobic.010G076600
Zm00001d017030	5	maize1	arms	singleton	Sobic.004G196800
Zm00001d016361	5	maize1	peri	singleton	Sobic.004G094100
Zm00001d039993	3	maize1	arms	WGD	Sobic.003G085800
Zm00001d029340	1	maize1	arms	WGD	Sobic.001G355400
Zm00001d052307	4	maize1	arms	WGD	Sobic.005G001000
Zm00001d045563	9	maize1	arms	singleton	Sobic.010G007700
Zm00001d016926	5	maize1	arms	singleton	Sobic.004G189800
Zm00001d015338	5	maize1	peri	WGD	Sobic.004G052200
Zm00001d038843	6	maize1	arms	singleton	Sobic.009G212800
Zm00001d039280	3	maize1	arms	singleton	Sobic.003G005600
Zm00001d044425	3	maize1	arms	WGD	Sobic.003G213900
Zm00001d018773	7	maize1	arms	WGD	Sobic.002G029400
Zm00001d028579	1	maize1	arms	WGD	Sobic.001G423700
Zm00001d023803	10	maize1	peri	singleton	Sobic.008G088803
Zm00001d042310	3	maize1	arms	WGD	Sobic.003G407600
Zm00001d018867	7	maize1	arms	WGD	Sobic.002G043300
Zm00001d016373	5	maize1	peri	singleton	Sobic.004G092900
Zm00001d027645	1	maize1	arms	WGD	Sobic.001G506100
Zm00001d015475	5	maize1	peri	WGD	Sobic.004G063750
Zm00001d024828	10	maize1	peri	singleton	Sobic.009G042100
Zm00001d018382	5	maize1	arms	WGD	Sobic.004G331100
Zm00001d018498	5	maize1	arms	singleton	Sobic.004G347800
Zm00001d034940	1	maize1	arms	singleton	Sobic.001G000400
Zm00001d023249	10	maize1	arms	singleton	Sobic.008G013200
Zm00001d034590	1	maize1	arms	WGD	Sobic.001G042200
Zm00001d043405	3	maize1	arms	WGD	Sobic.003G301300
Zm00001d033334	1	maize1	arms	singleton	Sobic.001G167100
Zm00001d040033	3	maize1	peri	singleton	Sobic.003G088600
Zm00001d031437	1	maize1	arms	singleton	Sobic.007G211200
Zm00001d022403	7	maize1	arms	singleton	Sobic.002G404400
Zm00001d020901	7	maize1	arms	singleton	Sobic.002G243800
Zm00001d002955	2	maize1	arms	WGD	Sobic.006G154900
Zm00001d002104	2	maize1	arms	singleton	Sobic.006G237100
Zm00001d040171	3	maize1	peri	WGD	Sobic.003G104200
Zm00001d027422	1	maize1	arms	singleton	Sobic.001G527000
Zm00001d032331	1	maize1	arms	singleton	Sobic.007G116950
Zm00001d033641	1	maize1	arms	singleton	Sobic.001G124300
Zm00001d023281	10	maize1	arms	singleton	Sobic.008G020200
Zm00001d002135	2	maize1	arms	singleton	Sobic.006G234700
Zm00001d027714	1	maize1	arms	singleton	Sobic.001G500600
Zm00001d020810	7	maize1	arms	singleton	Sobic.002G234300
Zm00001d027506	1	maize1	arms	WGD	Sobic.001G518100
Zm00001d031192	1	maize1	peri	singleton	Sobic.008G187700
Zm00001d045496	9	maize1	arms	singleton	Sobic.010G018500
Zm00001d027332	1	maize1	arms	singleton	Sobic.001G535600
Zm00001d029266	1	maize1	arms	singleton	Sobic.001G361200
Zm00001d024855	10	maize1	peri	WGD	Sobic.009G044800
Zm00001d020876	7	maize1	arms	singleton	Sobic.002G241900
Zm00001d018366	5	maize1	arms	singleton	Sobic.004G328400
Zm00001d031275	1	maize1	arms	WGD	Sobic.007G223600
Zm00001d018193	5	maize1	arms	singleton	Sobic.004G310800
Zm00001d004555	2	maize1	peri	WGD	Sobic.006G001000
Zm00001d024640	10	maize1	peri	singleton	Sobic.007G037900
Zm00001d046007	9	maize1	peri	singleton	Sobic.010G146300
Zm00001d023617	10	maize1	arms	singleton	Sobic.008G090800
Zm00001d034598	1	maize1	arms	WGD	Sobic.001G041100
Zm00001d034407	1	maize1	arms	singleton	Sobic.001G061101
Zm00001d037772	6	maize1	arms	WGD	Sobic.009G084900
Zm00001d016834	5	maize1	arms	WGD	Sobic.004G178100
Zm00001d038108	6	maize1	arms	singleton	Sobic.009G126500
Zm00001d024220	10	maize1	peri	WGD	Sobic.007G062200
Zm00001d015945	5	maize1	peri	singleton	Sobic.004G131100
Zm00001d016179	5	maize1	peri	singleton	Sobic.004G106000
Zm00001d037553	6	maize1	arms	singleton	Sobic.009G054700
Zm00001d022492	7	maize1	arms	singleton	Sobic.002G409600
Zm00001d032736	1	maize1	arms	singleton	Sobic.001G222600
Zm00001d052343	4	maize1	arms	singleton	Sobic.005G012200
Zm00001d016792	5	maize1	arms	singleton	Sobic.004G174100
Zm00001d027740	1	maize1	arms	singleton	Sobic.001G497700
Zm00001d024531	10	maize1	peri	WGD	Sobic.007G050600
Zm00001d017703	5	maize1	arms	WGD	Sobic.004G272900
Zm00001d040192	3	maize1	peri	singleton	Sobic.003G106000
Zm00001d032527	1	maize1	arms	singleton	Sobic.001G201800
Zm00001d045926	9	maize1	peri	singleton	Sobic.010G134100
Zm00001d019994	7	maize1	peri	singleton	Sobic.002G154600
Zm00001d037936	6	maize1	arms	singleton	Sobic.009G111700
Zm00001d042258	3	maize1	arms	WGD	Sobic.003G412600
Zm00001d003195	2	maize1	arms	singleton	Sobic.006G131800
Zm00001d049197	4	maize1	arms	singleton	Sobic.005G110553
Zm00001d039302	3	maize1	arms	singleton	Sobic.003G008100
Zm00001d039351	3	maize1	arms	WGD	Sobic.003G016100
Zm00001d029424	1	maize1	arms	singleton	Sobic.001G347400
Zm00001d020704	7	maize1	arms	WGD	Sobic.002G224200
Zm00001d031196	1	maize1	peri	singleton	Sobic.008G187300
Zm00001d015960	5	maize1	peri	singleton	Sobic.004G130500
Zm00001d023856	10	maize1	peri	WGD	Sobic.008G119400
Zm00001d018870	7	maize1	arms	singleton	Sobic.002G043600
Zm00001d043477	3	maize1	arms	WGD	Sobic.003G296400
Zm00001d046587	9	maize1	peri	singleton	Sobic.010G205900
Zm00001d039549	3	maize1	arms	singleton	Sobic.003G038400
Zm00001d024412	10	maize1	peri	WGD	Sobic.007G088000
Zm00001d029226	1	maize1	arms	WGD	Sobic.001G365700
Zm00001d045551	9	maize1	arms	singleton	Sobic.010G009200
Zm00001d020403	7	maize1	peri	singleton	Sobic.002G195800
Zm00001d029686	1	maize1	peri	singleton	Sobic.001G320000
Zm00001d034887	1	maize1	arms	singleton	Sobic.001G007000
Zm00001d020762	7	maize1	arms	singleton	Sobic.002G229900
Zm00001d002094	2	maize1	arms	WGD	Sobic.006G238000
Zm00001d044193	3	maize1	arms	singleton	Sobic.003G223500
Zm00001d027683	1	maize1	arms	singleton	Sobic.001G502600
Zm00001d034027	1	maize1	arms	singleton	Sobic.001G088600
Zm00001d031099	1	maize1	peri	singleton	Sobic.008G175100
Zm00001d045044	9	maize1	arms	singleton	Sobic.010G071700
Zm00001d015984	5	maize1	peri	singleton	Sobic.004G125900
Zm00001d030323	1	maize1	peri	singleton	Sobic.001G265700
Zm00001d043365	3	maize1	arms	singleton	Sobic.003G305400
Zm00001d045765	9	maize1	peri	WGD	Sobic.010G118800
Zm00001d032225	1	maize1	arms	singleton	Sobic.007G134700
Zm00001d021467	7	maize1	arms	singleton	Sobic.002G283600
Zm00001d028930	1	maize1	arms	WGD	Sobic.001G391500
Zm00001d004410	2	maize1	peri	singleton	Sobic.006G017100
Zm00001d018371	5	maize1	arms	singleton	Sobic.004G329400
Zm00001d023802	10	maize1	peri	WGD	Sobic.008G088200
Zm00001d035736	6	maize1	peri	singleton	Sobic.009G004200
Zm00001d017069	5	maize1	arms	singleton	Sobic.004G199900
Zm00001d016723	5	maize1	arms	WGD	Sobic.004G170500
Zm00001d027295	1	maize1	arms	singleton	Sobic.001G540900
Zm00001d034597	1	maize1	arms	WGD	Sobic.001G041400
Zm00001d034644	1	maize1	arms	WGD	Sobic.001G034700
Zm00001d032265	1	maize1	arms	WGD	Sobic.007G118301
Zm00001d043352	3	maize1	arms	singleton	Sobic.003G306400
Zm00001d004310	2	maize1	peri	singleton	Sobic.006G026600
Zm00001d032670	1	maize1	arms	WGD	Sobic.001G216600
Zm00001d018200	5	maize1	arms	WGD	Sobic.004G311500
Zm00001d003157	2	maize1	arms	WGD	Sobic.006G135600
Zm00001d017280	5	maize1	arms	singleton	Sobic.004G220900
Zm00001d034244	1	maize1	arms	WGD	Sobic.001G073600
Zm00001d016714	5	maize1	arms	singleton	Sobic.004G166900
Zm00001d034331	1	maize1	arms	WGD	Sobic.001G070300
Zm00001d028797	1	maize1	arms	singleton	Sobic.001G403100
Zm00001d019445	7	maize1	peri	singleton	Sobic.002G111300
Zm00001d024833	10	maize1	peri	singleton	Sobic.009G042800
Zm00001d022251	7	maize1	arms	singleton	Sobic.002G388100
Zm00001d004013	2	maize1	peri	singleton	Sobic.006G048000
Zm00001d038963	6	maize1	arms	WGD	Sobic.009G227000
Zm00001d032552	1	maize1	arms	singleton	Sobic.001G204501
Zm00001d043992	3	maize1	arms	singleton	Sobic.003G244100
Zm00001d038476	6	maize1	arms	singleton	Sobic.009G173700
Zm00001d022449	7	maize1	arms	singleton	Sobic.002G417500
Zm00001d028572	1	maize1	arms	singleton	Sobic.001G424500
Zm00001d028994	1	maize1	arms	singleton	Sobic.001G386100
Zm00001d032181	1	maize1	arms	WGD	Sobic.007G138700
Zm00001d039120	6	maize1	arms	singleton	Sobic.009G244700
Zm00001d016559	5	maize1	peri	singleton	Sobic.004G154300
Zm00001d034976	6	maize1	arms	singleton	Sobic.007G001800
Zm00001d033954	1	maize1	arms	singleton	Sobic.001G096000
Zm00001d027287	1	maize1	arms	singleton	Sobic.001G541601
Zm00001d034790	1	maize1	arms	WGD	Sobic.001G018900
Zm00001d038563	6	maize1	arms	WGD	Sobic.009G182400
Zm00001d003781	2	maize1	arms	singleton	Sobic.006G069300
Zm00001d035086	6	maize1	arms	WGD	Sobic.007G018200
Zm00001d044516	3	maize1	arms	WGD	Sobic.003G186500
Zm00001d029603	1	maize1	peri	singleton	Sobic.001G328200
Zm00001d004443	2	maize1	peri	singleton	Sobic.006G014700
Zm00001d020870	7	maize1	arms	singleton	Sobic.002G240900
Zm00001d052967	4	maize1	arms	singleton	Sobic.005G166500
Zm00001d040294	3	maize1	peri	singleton	Sobic.003G117300
Zm00001d048998	4	maize1	arms	WGD	Sobic.005G087000
Zm00001d021927	7	maize1	arms	WGD	Sobic.002G353200
Zm00001d043990	3	maize1	arms	WGD	Sobic.003G244300
Zm00001d039169	6	maize1	arms	singleton	Sobic.009G255200
Zm00001d021138	7	maize1	arms	singleton	Sobic.002G262800
Zm00001d002244	2	maize1	arms	WGD	Sobic.006G222400
Zm00001d038525	6	maize1	arms	singleton	Sobic.009G177500
Zm00001d028173	1	maize1	arms	WGD	Sobic.001G472100
Zm00001d034965	6	maize1	arms	WGD	Sobic.007G000400
Zm00001d028293	1	maize1	arms	singleton	Sobic.001G449000
Zm00001d019515	7	maize1	peri	WGD	Sobic.002G119400
Zm00001d029435	1	maize1	arms	WGD	Sobic.001G346300
Zm00001d023839	10	maize1	peri	singleton	Sobic.008G123400
Zm00001d035008	6	maize1	arms	WGD	Sobic.007G004200
Zm00001d017728	5	maize1	arms	singleton	Sobic.004G270400
Zm00001d030239	1	maize1	peri	WGD	Sobic.001G273700
Zm00001d021401	7	maize1	arms	WGD	Sobic.002G293200
Zm00001d035669	6	maize1	peri	singleton	Sobic.009G011400
Zm00001d018802	7	maize1	arms	singleton	Sobic.002G035000
Zm00001d042976	3	maize1	arms	singleton	Sobic.003G345500
Zm00001d028731	1	maize1	arms	singleton	Sobic.001G408400
Zm00001d033084	1	maize1	arms	singleton	Sobic.001G181700
Zm00001d048991	4	maize1	arms	singleton	Sobic.005G087600
Zm00001d002155	2	maize1	arms	WGD	Sobic.006G231700
Zm00001d043742	3	maize1	arms	WGD	Sobic.003G268700
Zm00001d029212	1	maize1	arms	singleton	Sobic.001G367100
Zm00001d039167	6	maize1	arms	singleton	Sobic.009G255300
Zm00001d020679	7	maize1	arms	singleton	Sobic.002G220900
Zm00001d016915	5	maize1	arms	WGD	Sobic.004G188400
Zm00001d043661	3	maize1	arms	singleton	Sobic.003G276500
Zm00001d020204	7	maize1	peri	singleton	Sobic.002G179400
Zm00001d016155	5	maize1	peri	singleton	Sobic.004G107800
Zm00001d004138	2	maize1	peri	singleton	Sobic.006G032200
Zm00001d038431	6	maize1	arms	WGD	Sobic.009G169100
Zm00001d038257	6	maize1	arms	WGD	Sobic.009G147600
Zm00001d023525	10	maize1	arms	singleton	Sobic.008G047100
Zm00001d020139	7	maize1	peri	singleton	Sobic.002G174900
Zm00001d014808	5	maize1	peri	singleton	Sobic.010G269100
Zm00001d037663	6	maize1	arms	WGD	Sobic.009G062000
Zm00001d042187	3	maize1	arms	singleton	Sobic.003G418500
Zm00001d032529	1	maize1	arms	singleton	Sobic.001G201900
Zm00001d020605	7	maize1	peri	WGD	Sobic.002G213500
Zm00001d042813	3	maize1	arms	singleton	Sobic.003G360700
Zm00001d033535	1	maize1	arms	WGD	Sobic.001G134400
Zm00001d045914	9	maize1	peri	singleton	Sobic.010G133932
Zm00001d035440	6	maize1	peri	singleton	Sobic.009G030100
Zm00001d034037	1	maize1	arms	WGD	Sobic.001G087400
Zm00001d027278	1	maize1	arms	WGD	Sobic.001G542400
Zm00001d003124	2	maize1	arms	WGD	Sobic.006G137300
Zm00001d044170	3	maize1	arms	WGD	Sobic.003G226700
Zm00001d042872	3	maize1	arms	singleton	Sobic.003G355300
Zm00001d021704	7	maize1	arms	WGD	Sobic.002G329700
Zm00001d037735	6	maize1	arms	singleton	Sobic.009G075600
Zm00001d042333	3	maize1	arms	singleton	Sobic.003G405600
Zm00001d045421	9	maize1	arms	singleton	Sobic.010G028000
Zm00001d038839	6	maize1	arms	singleton	Sobic.009G212200
Zm00001d029714	1	maize1	peri	singleton	Sobic.001G316700
Zm00001d045182	9	maize1	arms	singleton	Sobic.010G055600
Zm00001d003894	2	maize1	peri	WGD	Sobic.006G058100
Zm00001d003034	2	maize1	arms	singleton	Sobic.006G143500
Zm00001d027749	1	maize1	arms	singleton	Sobic.001G496800
Zm00001d002024	2	maize1	arms	WGD	Sobic.006G245400
Zm00001d014497	5	maize1	arms	singleton	Sobic.010G235200
Zm00001d022386	7	maize1	arms	singleton	Sobic.002G402500
Zm00001d044944	9	maize1	arms	singleton	Sobic.010G081700
Zm00001d039154	6	maize1	arms	singleton	Sobic.009G258400
Zm00001d032322	1	maize1	arms	singleton	Sobic.007G129000
Zm00001d038131	6	maize1	arms	singleton	Sobic.009G129400
Zm00001d032102	1	maize1	arms	singleton	Sobic.007G145700
Zm00001d028584	1	maize1	arms	singleton	Sobic.001G423500
Zm00001d033369	1	maize1	arms	singleton	Sobic.001G170301
Zm00001d044925	9	maize1	arms	singleton	Sobic.010G082800
Zm00001d018380	5	maize1	arms	singleton	Sobic.004G330900
Zm00001d028915	1	maize1	arms	WGD	Sobic.001G393401
Zm00001d021334	7	maize1	arms	singleton	Sobic.002G300600
Zm00001d020763	7	maize1	arms	WGD	Sobic.002G230000
Zm00001d018349	5	maize1	arms	WGD	Sobic.004G326600
Zm00001d018331	5	maize1	arms	singleton	Sobic.004G323900
Zm00001d017564	5	maize1	arms	singleton	Sobic.004G285200
Zm00001d019704	7	maize1	peri	singleton	Sobic.002G141800
Zm00001d044022	3	maize1	arms	singleton	Sobic.003G241400
Zm00001d039404	3	maize1	arms	singleton	Sobic.003G023500
Zm00001d033527	1	maize1	arms	singleton	Sobic.001G135100
Zm00001d034662	1	maize1	arms	WGD	Sobic.001G033400
Zm00001d039401	3	maize1	arms	WGD	Sobic.003G023000
Zm00001d017271	5	maize1	arms	WGD	Sobic.004G220000
Zm00001d033495	1	maize1	arms	singleton	Sobic.001G151300
Zm00001d039101	6	maize1	arms	singleton	Sobic.009G241600
Zm00001d032911	1	maize1	arms	singleton	Sobic.001G242100
Zm00001d003172	2	maize1	arms	WGD	Sobic.006G134200
Zm00001d045894	9	maize1	peri	singleton	Sobic.010G132300
Zm00001d037760	6	maize1	arms	singleton	Sobic.009G072700
Zm00001d052570	4	maize1	arms	singleton	Sobic.005G040700
Zm00001d027431	1	maize1	arms	WGD	Sobic.001G526200
Zm00001d031228	1	maize1	arms	singleton	Sobic.008G192100
Zm00001d042972	3	maize1	arms	WGD	Sobic.003G346200
Zm00001d028064	1	maize1	arms	WGD	Sobic.001G463400
Zm00001d039176	6	maize1	arms	singleton	Sobic.009G254500
Zm00001d032724	1	maize1	arms	singleton	Sobic.001G221700
Zm00001d044581	3	maize1	arms	singleton	Sobic.003G179500
Zm00001d042863	3	maize1	arms	WGD	Sobic.003G356400
Zm00001d052379	4	maize1	arms	singleton	Sobic.005G017300
Zm00001d029135	1	maize1	arms	WGD	Sobic.001G373600
Zm00001d035027	6	maize1	arms	WGD	Sobic.007G008500
Zm00001d031256	1	maize1	arms	singleton	Sobic.007G227100
Zm00001d027826	1	maize1	arms	WGD	Sobic.001G492300
Zm00001d044760	9	maize1	arms	WGD	Sobic.010G100700
Zm00001d033358	1	maize1	arms	singleton	Sobic.001G169500
Zm00001d028653	1	maize1	arms	WGD	Sobic.001G418100
Zm00001d042494	3	maize1	arms	singleton	Sobic.003G390400
Zm00001d022109	7	maize1	arms	WGD	Sobic.002G370800
Zm00001d053160	4	maize1	arms	singleton	Sobic.005G045900
Zm00001d028625	1	maize1	arms	WGD	Sobic.001G420300
Zm00001d031389	1	maize1	arms	WGD	Sobic.007G214700
Zm00001d044506	3	maize1	arms	singleton	Sobic.003G187500
Zm00001d003246	2	maize1	arms	singleton	Sobic.006G127200
Zm00001d035509	6	maize1	peri	singleton	Sobic.009G025200
Zm00001d018133	5	maize1	arms	WGD	Sobic.004G306100
Zm00001d018474	5	maize1	arms	WGD	Sobic.004G344100
Zm00001d024243	10	maize1	peri	singleton	Sobic.007G069101
Zm00001d038921	6	maize1	arms	singleton	Sobic.009G223100
Zm00001d031997	1	maize1	arms	singleton	Sobic.007G173800
Zm00001d022088	7	maize1	arms	singleton	Sobic.002G368700
Zm00001d038494	6	maize1	arms	singleton	Sobic.009G175600
Zm00001d031178	1	maize1	peri	singleton	Sobic.008G185500
Zm00001d021199	7	maize1	arms	WGD	Sobic.002G268400
Zm00001d022275	7	maize1	arms	WGD	Sobic.002G390600
Zm00001d021900	7	maize1	arms	singleton	Sobic.002G351300
Zm00001d042011	3	maize1	peri	singleton	Sobic.003G438700
Zm00001d018099	5	maize1	arms	WGD	Sobic.004G231400
Zm00001d022350	7	maize1	arms	WGD	Sobic.002G398500
Zm00001d043663	3	maize1	arms	singleton	Sobic.003G276000
Zm00001d016928	5	maize1	arms	WGD	Sobic.004G189900
Zm00001d044759	9	maize1	arms	WGD	Sobic.010G100800
Zm00001d003302	2	maize1	arms	singleton	Sobic.006G119400
Zm00001d034181	1	maize1	arms	WGD	Sobic.001G077800
Zm00001d023301	10	maize1	arms	singleton	Sobic.008G022500
Zm00001d021624	7	maize1	arms	singleton	Sobic.002G317200
Zm00001d029719	1	maize1	peri	singleton	Sobic.001G316200
Zm00001d027512	1	maize1	arms	singleton	Sobic.001G517600
Zm00001d034977	6	maize1	arms	singleton	Sobic.007G001900
Zm00001d031648	1	maize1	arms	WGD	Sobic.007G191100
Zm00001d034663	1	maize1	arms	WGD	Sobic.001G033300
Zm00001d003254	2	maize1	arms	WGD	Sobic.006G126200
Zm00001d002956	2	maize1	arms	WGD	Sobic.006G154800
Zm00001d021617	7	maize1	arms	singleton	Sobic.002G316600
Zm00001d028812	1	maize1	arms	WGD	Sobic.001G401500
Zm00001d039628	3	maize1	arms	WGD	Sobic.003G045600
Zm00001d017998	5	maize1	arms	WGD	Sobic.004G242300
Zm00001d020496	7	maize1	peri	WGD	Sobic.002G203000
Zm00001d048693	4	maize1	arms	singleton	Sobic.005G206300
Zm00001d003345	2	maize1	arms	singleton	Sobic.006G115000
Zm00001d016269	5	maize1	peri	singleton	Sobic.004G100000
Zm00001d004363	2	maize1	peri	singleton	Sobic.006G022900
Zm00001d018756	7	maize1	arms	singleton	Sobic.002G028400
Zm00001d027421	1	maize1	arms	singleton	Sobic.001G527100
Zm00001d034701	1	maize1	arms	singleton	Sobic.001G030000
Zm00001d016760	5	maize1	arms	singleton	Sobic.004G171000
Zm00001d002616	2	maize1	arms	singleton	Sobic.006G185000
Zm00001d027423	1	maize1	arms	singleton	Sobic.001G526900
Zm00001d018363	5	maize1	arms	singleton	Sobic.004G327800
Zm00001d024712	10	maize1	peri	singleton	Sobic.007G030000
Zm00001d018901	7	maize1	arms	singleton	Sobic.002G047400
Zm00001d028603	1	maize1	arms	WGD	Sobic.001G421900
Zm00001d027827	1	maize1	arms	singleton	Sobic.001G492200
Zm00001d028451	1	maize1	arms	WGD	Sobic.001G434300
Zm00001d038374	6	maize1	arms	WGD	Sobic.009G163800
Zm00001d017468	5	maize1	arms	singleton	Sobic.004G296700
Zm00001d033642	1	maize1	arms	WGD	Sobic.001G124200
Zm00001d015968	5	maize1	peri	singleton	Sobic.004G132300
Zm00001d035130	6	maize1	arms	WGD	Sobic.007G022700
Zm00001d018724	7	maize1	arms	singleton	Sobic.002G020700
Zm00001d023653	10	maize1	arms	singleton	Sobic.008G096900
Zm00001d016911	5	maize1	arms	singleton	Sobic.004G188300
Zm00001d023859	10	maize1	peri	singleton	Sobic.008G118700
Zm00001d003667	2	maize1	arms	singleton	Sobic.006G082100
Zm00001d015558	5	maize1	peri	singleton	Sobic.004G068000
Zm00001d024539	10	maize1	peri	singleton	Sobic.007G049800
Zm00001d033853	1	maize1	arms	singleton	Sobic.001G106900
Zm00001d040379	3	maize1	peri	singleton	Sobic.003G128800
Zm00001d045462	9	maize1	arms	singleton	Sobic.010G022600
Zm00001d035089	6	maize1	arms	singleton	Sobic.007G018400
Zm00001d031419	1	maize1	arms	singleton	Sobic.007G212700
Zm00001d038587	6	maize1	arms	singleton	Sobic.009G184600
Zm00001d029130	1	maize1	arms	WGD	Sobic.001G373900
Zm00001d002477	2	maize1	arms	WGD	Sobic.006G199400
Zm00001d023349	10	maize1	arms	singleton	Sobic.008G031600
Zm00001d031183	1	maize1	peri	singleton	Sobic.008G188800
Zm00001d016988	5	maize1	arms	singleton	Sobic.004G193200
Zm00001d052620	4	maize1	arms	WGD	Sobic.005G143200
Zm00001d030109	1	maize1	peri	singleton	Sobic.001G284200
Zm00001d020593	7	maize1	peri	WGD	Sobic.002G211800
Zm00001d043616	3	maize1	arms	singleton	Sobic.003G278800
Zm00001d048689	4	maize1	arms	WGD	Sobic.005G207500
Zm00001d034283	1	maize1	arms	WGD	Sobic.001G070500
Zm00001d034572	1	maize1	arms	WGD	Sobic.001G044000
Zm00001d003588	2	maize1	arms	singleton	Sobic.006G091400
Zm00001d028338	1	maize1	arms	singleton	Sobic.001G445200
Zm00001d038143	6	maize1	arms	singleton	Sobic.009G130600
Zm00001d020946	7	maize1	arms	WGD	Sobic.002G248400
Zm00001d029626	1	maize1	peri	singleton	Sobic.001G325200
Zm00001d035598	6	maize1	peri	singleton	Sobic.009G017500
Zm00001d039146	6	maize1	arms	singleton	Sobic.009G247100
Zm00001d044513	3	maize1	arms	WGD	Sobic.003G186800
Zm00001d016697	5	maize1	arms	singleton	Sobic.004G165300
Zm00001d016604	5	maize1	arms	WGD	Sobic.004G158300
Zm00001d021351	7	maize1	arms	singleton	Sobic.002G298800
Zm00001d015585	5	maize1	peri	singleton	Sobic.004G069400
Zm00001d032859	1	maize1	arms	WGD	Sobic.001G236300
Zm00001d021829	7	maize1	arms	singleton	Sobic.002G343100
Zm00001d022201	7	maize1	arms	WGD	Sobic.002G383100
Zm00001d020097	7	maize1	peri	WGD	Sobic.002G170200
Zm00001d030032	1	maize1	peri	WGD	Sobic.001G288100
Zm00001d039256	3	maize1	arms	singleton	Sobic.003G001500
Zm00001d023294	10	maize1	arms	singleton	Sobic.008G021800
Zm00001d021232	7	maize1	arms	singleton	Sobic.002G270800
Zm00001d021881	7	maize1	arms	singleton	Sobic.002G349100
Zm00001d022357	7	maize1	arms	singleton	Sobic.002G399400
Zm00001d019754	7	maize1	peri	singleton	Sobic.002G137300
Zm00001d015226	5	maize1	peri	singleton	Sobic.004G036500
Zm00001d023606	10	maize1	arms	WGD	Sobic.008G059900
Zm00001d016164	5	maize1	peri	WGD	Sobic.004G107300
Zm00001d043504	3	maize1	arms	WGD	Sobic.003G292700
Zm00001d032333	1	maize1	arms	singleton	Sobic.007G116600
Zm00001d028548	1	maize1	arms	singleton	Sobic.001G426400
Zm00001d016636	5	maize1	arms	singleton	Sobic.004G160500
Zm00001d004203	2	maize1	peri	WGD	Sobic.006G036300
Zm00001d017670	5	maize1	arms	singleton	Sobic.004G275900
Zm00001d038886	6	maize1	arms	WGD	Sobic.009G218000
Zm00001d031487	1	maize1	arms	WGD	Sobic.007G207000
Zm00001d027966	1	maize1	arms	singleton	Sobic.001G478000
Zm00001d031745	1	maize1	arms	singleton	Sobic.007G152300
Zm00001d032262	1	maize1	arms	WGD	Sobic.007G130500
Zm00001d027520	1	maize1	arms	WGD	Sobic.001G516500
Zm00001d044899	9	maize1	arms	singleton	Sobic.010G085400
Zm00001d034703	1	maize1	arms	WGD	Sobic.001G029700
Zm00001d021346	7	maize1	arms	singleton	Sobic.002G299100
Zm00001d022141	7	maize1	arms	singleton	Sobic.002G374200
Zm00001d027340	1	maize1	arms	singleton	Sobic.001G533700
Zm00001d021053	7	maize1	arms	singleton	Sobic.002G257600
Zm00001d044328	3	maize1	arms	singleton	Sobic.003G202300
Zm00001d046016	9	maize1	peri	WGD	Sobic.010G145900
Zm00001d021433	7	maize1	arms	WGD	Sobic.002G289800
Zm00001d033596	1	maize1	arms	WGD	Sobic.001G128400
Zm00001d049068	4	maize1	arms	singleton	Sobic.005G103800
Zm00001d030152	1	maize1	peri	singleton	Sobic.001G281700
Zm00001d003502	2	maize1	arms	WGD	Sobic.006G099800
Zm00001d023868	10	maize1	peri	singleton	Sobic.008G118100
Zm00001d028829	1	maize1	arms	WGD	Sobic.001G399400
Zm00001d017466	5	maize1	arms	WGD	Sobic.004G296900
Zm00001d052449	4	maize1	arms	singleton	Sobic.005G026300
Zm00001d043556	3	maize1	arms	singleton	Sobic.003G289500
Zm00001d042396	3	maize1	arms	singleton	Sobic.003G398200
Zm00001d044724	9	maize1	arms	WGD	Sobic.010G103500
Zm00001d041965	3	maize1	peri	singleton	Sobic.003G443000
Zm00001d018574	5	maize1	arms	singleton	Sobic.004G359500
Zm00001d027459	1	maize1	arms	WGD	Sobic.001G522700
Zm00001d042432	3	maize1	arms	singleton	Sobic.003G396700
Zm00001d003349	2	maize1	arms	singleton	Sobic.006G114600
Zm00001d052500	4	maize1	arms	singleton	Sobic.005G035300
Zm00001d043946	3	maize1	arms	WGD	Sobic.003G249100
Zm00001d019510	7	maize1	peri	singleton	Sobic.002G119100
Zm00001d030989	1	maize1	peri	WGD	Sobic.008G156400
Zm00001d024344	10	maize1	peri	singleton	Sobic.007G079500
Zm00001d016130	5	maize1	peri	WGD	Sobic.004G111100
Zm00001d046742	9	maize1	peri	singleton	Sobic.010G193600
Zm00001d018203	5	maize1	arms	singleton	Sobic.004G312200
Zm00001d046218	9	maize1	peri	singleton	Sobic.010G169700
Zm00001d037557	6	maize1	arms	singleton	Sobic.009G053900
Zm00001d023425	10	maize1	arms	singleton	Sobic.008G038200
Zm00001d015363	5	maize1	peri	singleton	Sobic.004G054200
Zm00001d044527	3	maize1	arms	WGD	Sobic.003G185500
Zm00001d018413	5	maize1	arms	WGD	Sobic.004G336000
Zm00001d017363	5	maize1	arms	singleton	Sobic.004G227100
Zm00001d002751	2	maize1	arms	singleton	Sobic.006G169500
Zm00001d021669	7	maize1	arms	singleton	Sobic.002G324300
Zm00001d016837	5	maize1	arms	singleton	Sobic.004G178400
Zm00001d024567	10	maize1	peri	WGD	Sobic.007G046200
Zm00001d045335	9	maize1	arms	WGD	Sobic.010G040000
Zm00001d029293	1	maize1	arms	singleton	Sobic.001G358900
Zm00001d045568	9	maize1	arms	singleton	Sobic.010G006400
Zm00001d018951	7	maize1	arms	singleton	Sobic.002G053201
Zm00001d029207	1	maize1	arms	singleton	Sobic.001G368000
Zm00001d022164	7	maize1	arms	singleton	Sobic.002G377900
Zm00001d029809	1	maize1	peri	singleton	Sobic.001G309300
Zm00001d045492	9	maize1	arms	singleton	Sobic.010G018900
Zm00001d001807	2	maize1	arms	singleton	Sobic.006G270000
Zm00001d033705	1	maize1	arms	WGD	Sobic.001G119800
Zm00001d030108	1	maize1	peri	WGD	Sobic.001G284400
Zm00001d022160	7	maize1	arms	singleton	Sobic.002G376500
Zm00001d016684	5	maize1	arms	singleton	Sobic.004G163700
Zm00001d032346	1	maize1	arms	singleton	Sobic.007G114500
Zm00001d030914	1	maize1	peri	WGD	Sobic.008G149800
Zm00001d029165	1	maize1	arms	singleton	Sobic.001G372000
Zm00001d014926	5	maize1	peri	singleton	Sobic.004G002350
Zm00001d015300	5	maize1	peri	WGD	Sobic.004G045300
Zm00001d022527	7	maize1	arms	singleton	Sobic.002G422100
Zm00001d040686	3	maize1	peri	singleton	Sobic.003G150800
Zm00001d029573	1	maize1	peri	singleton	Sobic.001G331800
Zm00001d044105	3	maize1	arms	singleton	Sobic.003G233300
Zm00001d046194	9	maize1	peri	WGD	Sobic.010G171000
Zm00001d002103	2	maize1	arms	WGD	Sobic.006G237000
Zm00001d027623	1	maize1	arms	WGD	Sobic.001G508400
Zm00001d032704	1	maize1	arms	singleton	Sobic.001G219900
Zm00001d019090	7	maize1	arms	WGD	Sobic.002G068100
Zm00001d019541	7	maize1	peri	singleton	Sobic.002G122000
Zm00001d039464	3	maize1	arms	singleton	Sobic.003G031500
Zm00001d015307	5	maize1	peri	singleton	Sobic.004G047600
Zm00001d001907	2	maize1	arms	WGD	Sobic.006G259000
Zm00001d031802	1	maize1	arms	singleton	Sobic.007G157700
Zm00001d014381	5	maize1	arms	WGD	Sobic.010G228600
Zm00001d030860	1	maize1	peri	singleton	Sobic.008G144900
Zm00001d043119	3	maize1	arms	WGD	Sobic.003G332000
Zm00001d027361	1	maize1	arms	singleton	Sobic.001G532000
Zm00001d028954	1	maize1	arms	singleton	Sobic.001G389500
Zm00001d032327	1	maize1	arms	singleton	Sobic.007G117800
Zm00001d024275	10	maize1	peri	singleton	Sobic.007G072133
Zm00001d031944	1	maize1	arms	singleton	Sobic.007G169000
Zm00001d018343	5	maize1	arms	WGD	Sobic.004G326000
Zm00001d001831	2	maize1	arms	WGD	Sobic.006G267200
Zm00001d004132	2	maize1	peri	singleton	Sobic.006G031300
Zm00001d028951	1	maize1	arms	singleton	Sobic.001G389900
Zm00001d035456	6	maize1	peri	singleton	Sobic.009G028400
Zm00001d033339	1	maize1	arms	WGD	Sobic.001G168400
Zm00001d022225	7	maize1	arms	singleton	Sobic.002G385300
Zm00001d034212	1	maize1	arms	singleton	Sobic.001G075101
Zm00001d043855	3	maize1	arms	singleton	Sobic.003G257700
Zm00001d018043	5	maize1	arms	singleton	Sobic.004G237400
Zm00001d027409	1	maize1	arms	singleton	Sobic.001G528200
Zm00001d018466	5	maize1	arms	singleton	Sobic.004G343000
Zm00001d034677	1	maize1	arms	WGD	Sobic.001G031800
Zm00001d032146	1	maize1	arms	WGD	Sobic.007G142500
Zm00001d002341	2	maize1	arms	WGD	Sobic.006G212800
Zm00001d019775	7	maize1	peri	singleton	Sobic.002G136400
Zm00001d032337	1	maize1	arms	singleton	Sobic.007G116100
Zm00001d039745	3	maize1	arms	singleton	Sobic.003G058700
Zm00001d029849	1	maize1	peri	WGD	Sobic.001G305500
Zm00001d043943	3	maize1	arms	singleton	Sobic.003G249500
Zm00001d017160	5	maize1	arms	singleton	Sobic.004G209200
Zm00001d031161	1	maize1	peri	singleton	Sobic.008G183500
Zm00001d014664	5	maize1	peri	WGD	Sobic.010G250100
Zm00001d016128	5	maize1	peri	singleton	Sobic.004G111500
Zm00001d046174	9	maize1	peri	WGD	Sobic.010G160900
Zm00001d032098	1	maize1	arms	singleton	Sobic.007G146700
Zm00001d044729	9	maize1	arms	WGD	Sobic.010G104400
Zm00001d045603	9	maize1	peri	singleton	Sobic.010G002100
Zm00001d018707	7	maize1	arms	singleton	Sobic.002G017201
Zm00001d043187	3	maize1	arms	WGD	Sobic.003G326600
Zm00001d039368	3	maize1	arms	singleton	Sobic.003G019300
Zm00001d002387	2	maize1	arms	WGD	Sobic.006G207500
Zm00001d034298	1	maize1	arms	WGD	Sobic.001G068301
Zm00001d044481	3	maize1	arms	WGD	Sobic.003G220700
Zm00001d021605	7	maize1	arms	singleton	Sobic.002G315000
Zm00001d032737	1	maize1	arms	singleton	Sobic.001G222800
Zm00001d039158	6	maize1	arms	singleton	Sobic.009G256200
Zm00001d037756	6	maize1	arms	singleton	Sobic.009G073100
Zm00001d038268	6	maize1	arms	WGD	Sobic.009G157700
Zm00001d019181	7	maize1	peri	singleton	Sobic.002G077200
Zm00001d022254	7	maize1	arms	singleton	Sobic.002G388400
Zm00001d017992	5	maize1	arms	singleton	Sobic.004G243000
Zm00001d032440	1	maize1	arms	WGD	Sobic.001G193000
Zm00001d022501	7	maize1	arms	singleton	Sobic.002G408400
Zm00001d028363	1	maize1	arms	singleton	Sobic.001G442800
Zm00001d042599	3	maize1	arms	WGD	Sobic.003G380400
Zm00001d019582	7	maize1	peri	singleton	Sobic.002G127200
Zm00001d029744	1	maize1	peri	singleton	Sobic.001G314300
Zm00001d015342	5	maize1	peri	singleton	Sobic.004G052800
Zm00001d040215	3	maize1	peri	WGD	Sobic.003G108600
Zm00001d038673	6	maize1	arms	singleton	Sobic.009G193500
Zm00001d018750	7	maize1	arms	singleton	Sobic.002G026500
Zm00001d014772	5	maize1	peri	singleton	Sobic.010G264300
Zm00001d044038	3	maize1	arms	singleton	Sobic.003G239600
Zm00001d015231	5	maize1	peri	singleton	Sobic.004G036800
Zm00001d017174	5	maize1	arms	singleton	Sobic.004G210800
Zm00001d035556	6	maize1	peri	singleton	Sobic.009G021700
Zm00001d037573	6	maize1	arms	singleton	Sobic.009G052600
Zm00001d052948	4	maize1	arms	WGD	Sobic.005G163700
Zm00001d022554	7	maize1	arms	singleton	Sobic.002G426100
Zm00001d015120	5	maize1	peri	WGD	Sobic.004G027500
Zm00001d014751	5	maize1	peri	singleton	Sobic.010G260000
Zm00001d028992	1	maize1	arms	WGD	Sobic.001G386200
Zm00001d015791	5	maize1	peri	singleton	Sobic.004G082600
Zm00001d017441	5	maize1	arms	singleton	Sobic.004G298500
Zm00001d027880	1	maize1	arms	singleton	Sobic.001G485000
Zm00001d019049	7	maize1	arms	WGD	Sobic.002G061600
Zm00001d018954	7	maize1	arms	singleton	Sobic.002G053900
Zm00001d021666	7	maize1	arms	singleton	Sobic.002G324000
Zm00001d020673	7	maize1	arms	singleton	Sobic.002G220500
Zm00001d018930	7	maize1	arms	singleton	Sobic.002G050700
Zm00001d022258	7	maize1	arms	singleton	Sobic.002G388600
Zm00001d038404	6	maize1	arms	WGD	Sobic.009G167100
Zm00001d022032	7	maize1	arms	singleton	Sobic.002G362400
Zm00001d014704	5	maize1	peri	singleton	Sobic.010G254801
Zm00001d027709	1	maize1	arms	WGD	Sobic.001G501000
Zm00001d038105	6	maize1	arms	WGD	Sobic.009G126100
Zm00001d049092	4	maize1	arms	WGD	Sobic.005G073200
Zm00001d003258	2	maize1	arms	WGD	Sobic.006G125900
Zm00001d045094	9	maize1	arms	singleton	Sobic.010G066400
Zm00001d015517	5	maize1	peri	singleton	Sobic.004G066000
Zm00001d032500	1	maize1	arms	WGD	Sobic.001G199100
Zm00001d016522	5	maize1	peri	singleton	Sobic.004G150800
Zm00001d042573	3	maize1	arms	singleton	Sobic.003G382700
Zm00001d031798	1	maize1	arms	singleton	Sobic.007G156900
Zm00001d017559	5	maize1	arms	singleton	Sobic.004G285600
Zm00001d031444	1	maize1	arms	WGD	Sobic.007G210900
Zm00001d029910	1	maize1	peri	WGD	Sobic.001G301200
Zm00001d019234	7	maize1	peri	WGD	Sobic.002G083900
Zm00001d028963	1	maize1	arms	singleton	Sobic.001G388600
Zm00001d016990	5	maize1	arms	singleton	Sobic.004G193300
Zm00001d046898	9	maize1	peri	singleton	Sobic.010G216300
Zm00001d015308	5	maize1	peri	singleton	Sobic.004G047700
Zm00001d044943	9	maize1	arms	singleton	Sobic.010G081600
Zm00001d039424	3	maize1	arms	WGD	Sobic.003G028000
Zm00001d004055	2	maize1	peri	singleton	Sobic.006G042200
Zm00001d049234	4	maize1	arms	singleton	Sobic.005G113300
Zm00001d044121	3	maize1	arms	singleton	Sobic.003G231100
Zm00001d022530	7	maize1	arms	WGD	Sobic.002G422300
Zm00001d004539	2	maize1	peri	WGD	Sobic.006G003000
Zm00001d030733	1	maize1	peri	singleton	Sobic.008G136700
Zm00001d042979	3	maize1	arms	WGD	Sobic.003G345200
Zm00001d040796	3	maize1	peri	WGD	Sobic.003G160000
Zm00001d033929	1	maize1	arms	singleton	Sobic.001G098000
Zm00001d033984	1	maize1	arms	singleton	Sobic.001G093800
Zm00001d048590	4	maize1	arms	singleton	Sobic.005G231700
Zm00001d031274	1	maize1	arms	WGD	Sobic.007G224100
Zm00001d031024	1	maize1	peri	singleton	Sobic.008G162000
Zm00001d027866	1	maize1	arms	singleton	Sobic.001G487300
Zm00001d042386	3	maize1	arms	singleton	Sobic.003G399400
Zm00001d052540	4	maize1	arms	singleton	Sobic.005G038500
Zm00001d049226	4	maize1	arms	singleton	Sobic.005G110600
Zm00001d022611	7	maize1	arms	WGD	Sobic.002G280900
Zm00001d003039	2	maize1	arms	singleton	Sobic.006G144600
Zm00001d033274	1	maize1	arms	singleton	Sobic.001G159500
Zm00001d021298	7	maize1	arms	singleton	Sobic.002G275800
Zm00001d038195	6	maize1	arms	singleton	Sobic.009G138200
Zm00001d040503	3	maize1	peri	WGD	Sobic.003G134800
Zm00001d003200	2	maize1	arms	WGD	Sobic.006G131400
Zm00001d042027	3	maize1	peri	singleton	Sobic.003G435700
Zm00001d039411	3	maize1	arms	singleton	Sobic.003G029600
Zm00001d038491	6	maize1	arms	singleton	Sobic.009G175500
Zm00001d016242	5	maize1	peri	singleton	Sobic.004G102100
Zm00001d038364	6	maize1	arms	singleton	Sobic.009G160900
Zm00001d020839	7	maize1	arms	singleton	Sobic.002G236800
Zm00001d035491	6	maize1	peri	singleton	Sobic.009G026300
Zm00001d003765	2	maize1	arms	singleton	Sobic.006G073600
Zm00001d040205	3	maize1	peri	singleton	Sobic.003G107900
Zm00001d017573	5	maize1	arms	singleton	Sobic.004G284600
Zm00001d017138	5	maize1	arms	singleton	Sobic.004G207200
Zm00001d029256	1	maize1	arms	singleton	Sobic.001G362300
Zm00001d046346	9	maize1	peri	singleton	Sobic.010G172800
Zm00001d022153	7	maize1	arms	singleton	Sobic.002G375900
Zm00001d021522	7	maize1	arms	WGD	Sobic.002G306600
Zm00001d023943	10	maize1	peri	WGD	Sobic.008G072200
Zm00001d045359	9	maize1	arms	singleton	Sobic.010G037300
Zm00001d016767	5	maize1	arms	singleton	Sobic.004G172600
Zm00001d046595	9	maize1	peri	WGD	Sobic.010G205100
Zm00001d034167	1	maize1	arms	WGD	Sobic.001G078400
Zm00001d046665	9	maize1	peri	singleton	Sobic.010G198900
Zm00001d045528	9	maize1	arms	singleton	Sobic.010G013900
Zm00001d052667	4	maize1	arms	singleton	Sobic.005G138200
Zm00001d044508	3	maize1	arms	singleton	Sobic.003G188000
Zm00001d033847	1	maize1	arms	WGD	Sobic.001G107500
Zm00001d044490	3	maize1	arms	singleton	Sobic.003G221000
Zm00001d034760	1	maize1	arms	singleton	Sobic.001G022900
Zm00001d021219	7	maize1	arms	singleton	Sobic.002G269900
Zm00001d018837	7	maize1	arms	singleton	Sobic.002G040201
Zm00001d024306	10	maize1	peri	WGD	Sobic.007G075400
Zm00001d038070	6	maize1	arms	WGD	Sobic.009G122400
Zm00001d016979	5	maize1	arms	singleton	Sobic.004G192800
Zm00001d022102	7	maize1	arms	WGD	Sobic.002G370100
Zm00001d018069	5	maize1	arms	WGD	Sobic.004G235200
Zm00001d052405	4	maize1	arms	WGD	Sobic.005G021000
Zm00001d032363	1	maize1	arms	singleton	Sobic.007G107000
Zm00001d044217	3	maize1	arms	WGD	Sobic.003G221700
Zm00001d038475	6	maize1	arms	singleton	Sobic.009G173600
Zm00001d039319	3	maize1	arms	singleton	Sobic.003G012000
Zm00001d015186	5	maize1	peri	WGD	Sobic.004G033000
Zm00001d037625	6	maize1	arms	singleton	Sobic.009G065100
Zm00001d038352	6	maize1	arms	WGD	Sobic.009G159700
Zm00001d003368	2	maize1	arms	singleton	Sobic.006G112800
Zm00001d029461	1	maize1	arms	singleton	Sobic.001G341900
Zm00001d042480	3	maize1	arms	WGD	Sobic.003G391300
Zm00001d017119	5	maize1	arms	singleton	Sobic.004G204900
Zm00001d035031	6	maize1	arms	WGD	Sobic.007G009000
Zm00001d043439	3	maize1	arms	singleton	Sobic.003G293300
Zm00001d003492	2	maize1	arms	WGD	Sobic.006G100700
Zm00001d016708	5	maize1	arms	singleton	Sobic.004G166700
Zm00001d043695	3	maize1	arms	WGD	Sobic.003G273400
Zm00001d018278	5	maize1	arms	WGD	Sobic.004G318200
Zm00001d002644	2	maize1	arms	WGD	Sobic.006G181800
Zm00001d015626	5	maize1	peri	singleton	Sobic.004G071650
Zm00001d034400	1	maize1	arms	WGD	Sobic.001G061700
Zm00001d031908	1	maize1	arms	singleton	Sobic.007G166600
Zm00001d042132	3	maize1	peri	singleton	Sobic.003G423000
Zm00001d021267	7	maize1	arms	WGD	Sobic.002G272800
Zm00001d039788	3	maize1	arms	singleton	Sobic.003G064800
Zm00001d052409	4	maize1	arms	singleton	Sobic.005G021600
Zm00001d018226	5	maize1	arms	WGD	Sobic.004G314000
Zm00001d042916	3	maize1	arms	singleton	Sobic.003G352000
Zm00001d035303	6	maize1	peri	singleton	Sobic.008G110300
Zm00001d019593	7	maize1	peri	singleton	Sobic.002G128000
Zm00001d017331	5	maize1	arms	singleton	Sobic.004G224600
Zm00001d027267	1	maize1	arms	singleton	Sobic.001G543700
Zm00001d039039	6	maize1	arms	singleton	Sobic.009G234500
Zm00001d003604	2	maize1	arms	WGD	Sobic.006G089000
Zm00001d022250	7	maize1	arms	singleton	Sobic.002G388000
Zm00001d002426	2	maize1	arms	singleton	Sobic.006G204000
Zm00001d042063	3	maize1	peri	singleton	Sobic.003G428700
Zm00001d016439	5	maize1	peri	WGD	Sobic.004G086600
Zm00001d043921	3	maize1	arms	WGD	Sobic.003G251800
Zm00001d027748	1	maize1	arms	WGD	Sobic.001G497000
Zm00001d027312	1	maize1	arms	singleton	Sobic.001G538100
Zm00001d046914	9	maize1	peri	WGD	Sobic.010G215000
Zm00001d016181	5	maize1	peri	WGD	Sobic.004G105500
Zm00001d016459	5	maize1	peri	singleton	Sobic.004G139700
Zm00001d037620	6	maize1	arms	singleton	Sobic.009G065400
Zm00001d043441	3	maize1	arms	singleton	Sobic.003G293400
Zm00001d039518	3	maize1	arms	singleton	Sobic.003G036400
Zm00001d003543	2	maize1	arms	WGD	Sobic.006G095000
Zm00001d018088	5	maize1	arms	WGD	Sobic.004G232500
Zm00001d027488	1	maize1	arms	singleton	Sobic.001G519800
Zm00001d046644	9	maize1	peri	singleton	Sobic.010G200700
Zm00001d028360	1	maize1	arms	singleton	Sobic.001G443100
[truncated: 18,712 more rows]

## Sheet: supplementary table S2
supplementary table S2. Duplicated blocks between the two maize subgenomes
Subgenome	Chr.	Start	End	Chromatin environments	No. of WGD genes and singletons	No. of singletons	Block sizes (Mb)	Gene densities (no./Mb)	TEs (DNA, Mb)	LTR-RTs (DNA, Mb)	DNA TEs (DNA, Mb)	Retention rates	Subgenome	Chr.	Start	End	Chromatin environments	No. of duplicates and singletons	No. of singletons	Block sizes (Mb)	Gene densities (no./Mb)	TEs (DNA, Mb)	LTR-RTs (DNA, Mb)	DNA TEs (DNA, Mb)	Retention rates
maize1	1	265211893	306304106	arm	672	394	41.0922	16.3535	27.5948	24.8696	2.58374	0.813559	maize2	5	92538	13966899	arm	432	154	13.8744	31.1366	8.58201	7.60482	0.885331	0.523002
maize1	1	260837492	265098491	arm	61	26	4.261	14.3159	3.05421	2.70638	0.32613	0.677778	maize2	5	13969116	16650019	arm	64	29	2.6809	23.8726	1.75463	1.51153	0.231	0.711111
maize1	1	254163170	260634703	arm	77	52	6.47153	11.8983	4.62874	4.23421	0.375139	0.885057	maize2	5	16766846	19106191	arm	35	10	2.33934	14.9615	1.69827	1.52133	0.163992	0.402299
maize1	1	248744039	253392701	arm	53	34	4.64866	11.4011	2.86489	2.60367	0.244348	0.854839	maize2	5	19171913	21328244	arm	28	9	2.15633	12.985	1.51503	1.35001	0.161968	0.451613
maize1	1	225297372	248530474	arm	268	166	23.2331	11.5353	15.4152	13.8687	1.46622	0.785924	maize2	5	21344529	38196691	arm	175	73	16.8522	10.3844	11.841	10.6201	1.16055	0.513196
maize1	1	103900652	144878212	peri	90	76	40.9776	2.19632	28.9661	27.2464	1.67025	0.775862	maize2	5	38316947	47596407	arm	40	17	9.27946	4.3106	6.55103	5.99383	0.526094	0.344828
maize1	1	88440568	103637965	peri	104	65	15.1974	6.84328	11.0616	10.1224	0.907488	0.896552	maize2	9	115397715	120462717	peri	51	12	5.065	10.0691	3.62031	3.24366	0.369827	0.439655
maize1	1	83823527	88323479	peri	44	32	4.49995	9.77788	3.2891	3.03682	0.25001	0.814815	maize2	9	127019320	128704783	arm	22	10	1.68546	13.0528	1.14651	1.03185	0.109914	0.407407
maize1	1	79829911	83792855	peri	32	27	3.96294	8.0748	2.87597	2.61062	0.259253	0.864865	maize2	9	158667068	159515420	arm	10	5	0.848352	11.7876	0.59282	0.551573	0.036846	0.27027
maize1	1	65941276	76659887	arm	105	73	10.7186	9.79605	8.01263	7.27311	0.716742	0.826772	maize2	9	120505580	126281014	arm	54	22	5.77543	9.34995	4.24238	3.81215	0.420544	0.425197
maize1	1	77449634	79665299	peri	17	12	2.21566	7.67264	1.61127	1.36103	0.234022	0.894737	maize2	9	126634637	127014219	arm	7	2	0.379582	18.4413	0.271379	0.249378	0.022022	0.368421
maize1	1	25725534	65856973	arm	562	314	40.1314	14.004	28.2233	25.899	2.18995	0.821637	maize2	9	128746690	150372175	arm	370	122	21.6255	17.1094	14.8255	13.3164	1.43117	0.540936
maize1	1	20604487	25723883	arm	68	37	5.1194	13.2828	3.48905	3.23065	0.253807	0.764045	maize2	9	150377793	152407949	arm	52	21	2.03016	25.6138	1.29278	1.17926	0.109371	0.58427
maize1	1	1012255	20539413	arm	387	255	19.5272	19.8186	12.6456	11.2128	1.33666	0.844978	maize2	9	152408525	158648645	arm	203	71	6.24012	32.5314	3.54859	3.08355	0.408416	0.443231
maize1	7	180280	3153505	arm	54	46	2.97322	18.1621	1.94864	1.67805	0.26255	0.760563	maize2	2	242698020	244413284	arm	25	17	1.71526	14.575	1.15539	1.04456	0.09362	0.352113
maize1	7	3195528	16911851	arm	147	108	13.7163	10.7172	9.76742	8.61337	1.09657	0.816667	maize2	2	238899451	242416891	arm	72	33	3.51744	20.4694	2.34475	2.08856	0.236081	0.4
maize1	7	17216464	23921176	peri	51	34	6.70471	7.60659	4.81956	4.34786	0.455205	0.85	maize2	2	162398074	165942452	peri	26	9	3.54438	7.33556	2.61072	2.35856	0.254108	0.433333
maize1	7	23983369	29976259	peri	33	24	5.99289	5.50653	4.5019	4.04851	0.452961	0.846154	maize2	2	174826099	176339738	peri	15	6	1.51364	9.90989	1.08196	0.986581	0.094729	0.384615
maize1	7	30361511	36900618	peri	44	42	6.53911	6.72875	4.80473	4.48191	0.3099	0.8	maize2	2	161023220	162281270	peri	13	11	1.25805	10.3335	0.858362	0.794688	0.056564	0.236364
maize1	7	37485734	48348393	peri	54	40	10.8627	4.97116	7.50242	7.05477	0.438011	0.80597	maize2	2	171059897	174667515	peri	27	13	3.60762	7.48416	2.54822	2.32869	0.21495	0.402985
maize1	7	49531543	71976139	peri	33	23	22.4446	1.47029	16.2233	15.5006	0.708204	0.568966	maize2	2	166025505	170961867	peri	35	25	4.93636	7.09024	3.51524	3.27147	0.227687	0.603448
maize1	7	79910359	105204143	peri	95	62	25.2938	3.75586	17.7851	16.4515	1.28842	0.778689	maize2	2	176562853	182928799	peri	60	27	6.36595	9.42515	4.54303	4.16647	0.367439	0.491803
maize1	7	105593371	126360477	peri	147	93	20.7671	7.0785	14.8169	13.3571	1.40875	0.844828	maize2	2	183064274	190230869	arm	81	27	7.1666	11.3024	5.07208	4.58779	0.453794	0.465517
maize1	7	126451904	148769945	arm	278	153	22.318	12.4563	15.7623	14.2345	1.47295	0.796562	maize2	2	190284721	202414316	arm	196	71	12.1296	16.1588	8.57359	7.8215	0.694872	0.561605
maize1	7	180553678	182156333	arm	35	22	1.60265	21.8388	1.12563	1.02827	0.094413	0.875	maize2	2	202416891	203195885	arm	18	5	0.778994	23.1067	0.512256	0.475817	0.034901	0.45
maize1	7	149060166	153198945	arm	81	56	4.13878	19.571	2.91674	2.61517	0.288828	0.786408	maize2	2	203274963	205705283	arm	47	22	2.43032	19.339	1.68761	1.54644	0.124316	0.456311
maize1	7	153509816	180438679	arm	602	362	26.9289	22.3552	17.3155	15.5204	1.65639	0.797351	maize2	2	205730168	225339744	arm	393	153	19.6096	20.0412	13.1609	11.9432	1.14662	0.52053
maize1	3	375942	2281085	arm	66	44	1.90514	34.6431	1.1497	1.036	0.10757	0.804878	maize2	8	26970315	30845732	peri	38	16	3.87542	9.8054	2.8953	2.68252	0.194344	0.463415
maize1	3	2346497	51341352	peri	486	295	48.9949	9.91941	34.7774	31.5675	3.05918	0.783871	maize2	8	77622	26904334	arm	325	134	26.8267	12.1148	18.8905	17.0606	1.74632	0.524194
maize1	3	51559677	83223323	peri	89	61	31.6636	2.81079	22.7533	21.4719	1.23838	0.706349	maize2	8	33490549	49721525	peri	65	37	16.231	4.00469	11.6563	11.0243	0.617895	0.515873
maize1	3	230891505	232857567	arm	27	21	1.96606	13.733	1.24571	1.12663	0.084799	0.75	maize2	8	59319117	63106844	peri	15	9	3.78773	3.96016	2.675	2.53636	0.130564	0.416667
maize1	3	229664664	230888010	arm	23	13	1.22335	18.8009	0.801016	0.75017	0.049426	0.69697	maize2	8	139676207	141812617	arm	20	10	2.13641	9.3615	1.44352	1.29156	0.144507	0.606061
maize1	3	222403426	229586793	arm	114	61	7.18337	15.87	4.65823	4.07558	0.537399	0.780822	maize2	8	141824631	148200051	arm	85	32	6.37542	13.3325	4.47096	3.99744	0.455569	0.582192
maize1	3	204176864	222371706	arm	312	184	18.1948	17.1477	11.9243	10.7168	1.12091	0.804124	maize2	8	148359593	161074991	arm	204	76	12.7154	16.0435	8.69049	7.74042	0.906581	0.525773
maize1	3	144566028	203960201	arm	824	479	59.3942	13.8734	41.64	38.0308	3.41893	0.799224	maize2	8	161262490	181044792	arm	552	207	19.7823	27.9037	12.1748	10.6328	1.39498	0.535403
maize1	5	67939060	108887800	peri	301	210	40.9487	7.35065	29.2954	27.4126	1.80739	0.735941	maize2	4	239382347	246784724	arm	199	108	7.40238	26.8833	4.57519	4.14345	0.372538	0.486553
maize1	5	111122849	128735702	peri	48	28	17.6129	2.72528	12.337	11.6672	0.66401	0.676056	maize2	4	236577171	239315649	arm	43	23	2.73848	15.7022	1.9119	1.71698	0.187901	0.605634
maize1	5	129466482	162359026	peri	158	110	32.8925	4.80352	23.5599	21.5287	1.96457	0.770732	maize2	4	224316801	236550919	arm	95	47	12.2341	7.76517	7.95921	7.06785	0.843152	0.463415
maize1	5	162577642	165792842	peri	30	27	3.2152	9.33068	2.38956	2.20909	0.163297	0.967742	maize2	4	221656653	222320233	arm	4	1	0.66358	6.02791	0.442175	0.415144	0.024263	0.129032
maize1	5	165944432	193884702	arm	386	254	27.9403	13.8152	19.8019	18.1929	1.55118	0.830108	maize2	4	99146922	150572646	peri	211	79	51.4257	4.103	36.8544	34.5914	2.19219	0.453763
maize1	5	211370735	214695978	arm	78	37	3.32524	23.4569	1.90922	1.71603	0.183652	0.83871	maize2	4	182737481	186145605	arm	56	15	3.40812	16.4313	2.45198	2.22434	0.22375	0.602151
maize1	5	193887164	204313522	arm	153	90	10.4264	14.6743	7.29469	6.51164	0.731556	0.77665	maize2	4	150629031	161036601	peri	107	44	10.4076	10.281	7.54748	6.79892	0.727267	0.543147
maize1	5	204310934	211354097	arm	172	94	7.04316	24.4208	4.66048	4.19885	0.422533	0.781818	maize2	4	161110193	170384504	arm	126	48	9.27431	13.5859	6.2325	5.56347	0.639029	0.572727
maize1	5	214720422	223651078	arm	260	163	8.93066	29.1132	5.37519	4.76574	0.544771	0.718232	maize2	4	170747955	182664897	arm	199	102	11.9169	16.6989	8.2382	7.63702	0.577733	0.549724
maize1	4	186396713	194778428	arm	116	79	8.38171	13.8396	5.85182	5.18446	0.620903	0.753247	maize2	2	146206362	158277824	peri	75	38	12.0715	6.213	8.66345	7.79772	0.857431	0.487013
maize1	4	216159315	219113801	arm	23	15	2.95449	7.78477	1.98189	1.81301	0.165842	0.821429	maize2	2	144210411	145770791	peri	13	5	1.56038	8.3313	1.08698	0.993553	0.092372	0.464286
maize1	4	209242258	213116863	arm	17	10	3.8746	4.38754	2.50264	2.17694	0.307366	0.485714	maize2	2	132743325	143857138	peri	25	18	11.1138	2.24945	7.83393	7.13265	0.691355	0.714286
maize1	4	15796722	16174409	arm	9	4	0.377687	23.8293	0.239752	0.220945	0.018316	0.818182	maize2	2	227248245	227412349	arm	7	2	0.164104	42.6559	0.091575	0.082438	0.005924	0.636364
maize1	4	10671837	13224123	arm	26	21	2.55229	10.1869	1.65301	1.3538	0.276664	0.702703	maize2	2	225688832	227000388	arm	16	11	1.31156	12.1993	0.802902	0.6726	0.125435	0.432432
maize1	4	19765914	22374938	arm	18	14	2.60902	6.89913	1.86608	1.70453	0.147321	0.818182	maize2	2	124805300	128184491	peri	8	4	3.37919	2.36743	2.27122	2.16958	0.097984	0.363636
maize1	4	18471513	19765128	arm	14	12	1.29361	10.8224	0.86729	0.745155	0.121282	0.777778	maize2	2	228883647	229334468	arm	6	4	0.450821	13.3091	0.272321	0.185693	0.076878	0.333333
maize1	4	22485112	25365310	arm	15	12	2.8802	5.20798	1.96192	1.71511	0.244909	0.714286	maize2	2	229464933	230341206	arm	9	6	0.876273	10.2708	0.554432	0.464688	0.082934	0.428571
maize1	4	194836767	197138506	arm	20	13	2.30174	8.68908	1.50421	1.26547	0.222407	0.606061	maize2	2	230345638	231792549	arm	20	13	1.44691	13.8226	0.842687	0.703775	0.128107	0.606061
maize1	4	213265064	214710403	arm	18	14	1.44534	12.4538	0.940115	0.778589	0.159053	0.642857	maize2	2	231910737	232696814	arm	14	10	0.786077	17.81	0.505069	0.414019	0.083488	0.5
maize1	4	204477980	207132225	arm	32	24	2.65424	12.0562	1.81379	1.56541	0.235747	0.8	maize2	2	232774838	234895555	arm	16	8	2.12072	7.54462	1.30884	1.19515	0.106529	0.4
maize1	4	3095970	10622104	arm	82	69	7.52613	10.8954	4.60766	4.00077	0.559901	0.759259	maize2	2	235018108	237961327	arm	39	26	2.94322	13.2508	1.61875	1.36161	0.239177	0.361111
maize1	2	110107388	118183006	peri	57	41	8.07562	7.05828	5.74152	5.21243	0.51804	0.721519	maize2	10	91320383	97751025	peri	38	22	6.43064	5.90921	4.48489	4.00628	0.476834	0.481013
maize1	2	22115028	25248590	arm	64	35	3.13356	20.424	2.2121	1.97616	0.221234	0.761905	maize2	10	133443481	135750296	arm	49	20	2.30681	21.2414	1.546	1.33553	0.189443	0.583333
maize1	2	27986031	60928640	arm	385	238	32.9426	11.687	23.7155	21.6969	1.9337	0.771543	maize2	10	114698888	133429751	arm	261	114	18.7309	13.9342	13.247	12.0617	1.13786	0.523046
maize1	2	61176346	109328229	peri	137	86	48.1519	2.84516	34.0866	31.7987	2.24009	0.752747	maize2	10	98541954	114692437	peri	96	45	16.1505	5.94409	11.3564	10.2587	1.02843	0.527473
maize1	2	13850163	22072283	arm	137	82	8.22212	16.6624	5.56339	4.86819	0.66848	0.791908	maize2	10	135815743	140620363	arm	91	36	4.80462	18.9401	3.21251	2.76623	0.408551	0.526012
maize1	2	40178	13774704	arm	352	185	13.7345	25.6288	8.31576	7.362	0.897623	0.792793	maize2	10	140675801	149656130	arm	259	92	8.98033	28.8408	5.4062	4.85281	0.483183	0.583333
maize1	2	25317220	27938858	arm	32	24	2.62164	12.2061	1.87085	1.71913	0.150302	0.653061	maize2	10	149696142	150833783	arm	25	17	1.13764	21.9753	0.76022	0.712547	0.045432	0.510204
maize1	6	168702	715069	arm	10	6	0.546367	18.3027	0.410958	0.372073	0.038783	0.454545	maize2	4	199500941	200054153	arm	16	12	0.553212	28.922	0.377664	0.349587	0.027281	0.727273
maize1	6	798676	9910868	peri	94	55	9.11219	10.3158	6.84432	6.35304	0.452759	0.810345	maize2	4	37784246	42142733	arm	61	22	4.35849	13.9957	3.11704	2.84703	0.265352	0.525862
maize1	10	70312679	84559654	peri	101	76	14.247	7.08922	10.1883	9.11052	1.04814	0.737226	maize2	4	31729260	37711570	arm	61	36	5.98231	10.1967	4.34106	3.94013	0.387068	0.445255
maize1	10	56256752	66047920	peri	54	40	9.79117	5.51517	7.17268	6.60864	0.537151	0.658537	maize2	4	27560603	31454292	arm	42	28	3.89369	10.7867	2.68071	2.39908	0.27066	0.512195
maize1	10	66571406	70282890	peri	18	12	3.71148	4.84981	2.66887	2.44729	0.218095	0.75	maize2	4	71977812	74519623	peri	12	6	2.54181	4.72104	1.89153	1.78752	0.102552	0.5
maize1	10	41073293	55988129	peri	18	12	14.9148	1.20685	10.6826	10.2086	0.46285	0.692308	maize2	4	69979608	71551090	peri	14	8	1.57148	8.90879	1.18465	1.12013	0.055046	0.538462
maize1	1	223350470	224721738	arm	20	16	1.37127	14.585	0.913459	0.814435	0.091517	0.8	maize2	4	25483609	26481894	arm	9	5	0.998285	9.01546	0.698626	0.645016	0.050715	0.36
maize1	1	214491081	223334279	arm	111	66	8.8432	12.552	5.85619	5.2298	0.601657	0.765517	maize2	4	75536877	89655850	peri	79	34	14.119	5.59531	10.1787	9.49556	0.675609	0.544828
maize1	1	210548810	214438401	arm	40	29	3.88959	10.2839	2.67426	2.39087	0.275635	0.833333	maize2	4	62421196	66517952	peri	19	8	4.09676	4.63782	2.93826	2.75038	0.188074	0.395833
maize1	1	200422094	202089121	arm	18	10	1.66703	10.7977	1.18919	1.08927	0.099056	0.818182	maize2	4	57416173	60287213	arm	12	4	2.87104	4.17967	1.93259	1.72425	0.207778	0.545455
maize1	1	203973238	208359412	arm	58	37	4.38617	13.2234	3.08152	2.80342	0.267797	0.816901	maize2	4	50009895	56343886	arm	34	13	6.33399	5.36786	4.60972	4.18538	0.406999	0.478873
maize1	1	209290032	210460255	arm	17	3	1.17022	14.5271	0.814361	0.710848	0.100546	0.708333	maize2	4	219324704	221578465	arm	21	7	2.25376	9.31776	1.53191	1.38055	0.150488	0.875
maize1	1	198267827	200262141	arm	32	16	1.99431	16.0456	1.37763	1.31279	0.056793	0.711111	maize2	4	197452015	199481434	arm	29	13	2.02942	14.2898	1.26832	1.18806	0.078399	0.644444
maize1	1	191775035	198141658	arm	82	50	6.36662	12.8797	4.60939	4.27434	0.325827	0.788462	maize2	4	42289885	49846180	arm	54	22	7.5563	7.14636	5.39752	5.00055	0.3767	0.519231
maize1	1	183880314	191771809	arm	90	63	7.89149	11.4047	5.74669	5.27701	0.444309	0.79646	maize2	4	201187450	204328148	arm	50	23	3.1407	15.92	2.11475	1.87438	0.22617	0.442478
maize1	10	832658	5179273	arm	70	51	4.34661	16.1045	2.6869	2.3306	0.322208	0.625	maize2	3	233000050	235589368	arm	61	42	2.58932	23.5583	1.72314	1.45394	0.25939	0.544643
maize1	10	5180381	11982985	arm	68	58	6.8026	9.99617	4.8268	4.36086	0.430327	0.8	maize2	3	140023603	143797423	peri	27	17	3.77382	7.15455	2.71218	2.51066	0.186046	0.317647
maize1	6	15875150	18675956	peri	6	3	2.80081	2.14224	2.12184	1.97399	0.147058	0.4	maize2	3	138093726	139335830	peri	12	6	1.2421	9.66103	0.927712	0.890801	0.037	0.8
maize1	10	30683334	32588980	peri	10	6	1.90565	5.24756	1.35453	1.29675	0.057204	0.625	maize2	3	136598676	138091017	peri	10	6	1.49234	6.70088	1.07044	0.954833	0.110465	0.625
maize1	10	33362121	39781464	peri	20	16	6.41934	3.11558	4.45671	4.22607	0.226825	0.833333	maize2	3	100232730	103111162	peri	8	4	2.87843	2.77929	1.88154	1.77557	0.106098	0.333333
maize1	10	20294622	22391719	peri	5	3	2.0971	2.38425	1.59162	1.53956	0.04558	0.3125	maize2	3	95280130	99830105	peri	13	10	4.54997	2.85716	3.28988	3.11662	0.156251	0.8125
maize1	10	13316511	15032801	arm	14	10	1.71629	8.15713	1.23812	1.13496	0.102924	0.636364	maize2	3	89082044	94634331	peri	12	8	5.55229	2.16127	3.9935	3.79559	0.193631	0.545455
maize1	10	16779779	20026092	arm	15	13	3.24631	4.62063	2.13014	1.95031	0.16817	1	maize2	3	135855205	135914907	peri	2	0	0.059702	33.4997	0.04131	0.035386	0.006084	0.133333
maize1	6	18771626	21270357	peri	19	12	2.49873	7.60386	1.81134	1.71805	0.08929	0.904762	maize2	3	134955964	135815357	peri	9	2	0.859393	10.4725	0.637664	0.592911	0.04508	0.428571
maize1	10	22668095	30317071	peri	47	29	7.64898	6.14461	5.60938	5.19042	0.412059	0.79661	maize2	3	129822259	134771067	peri	30	12	4.94881	6.06207	3.63083	3.23895	0.383185	0.508475
maize1	1	148632020	160033712	peri	55	29	11.4017	4.82385	7.96966	7.40659	0.552895	0.763889	maize2	3	124671506	129749098	peri	43	17	5.07759	8.46858	3.64976	3.33782	0.306641	0.597222
maize1	1	161754533	175379288	peri	78	50	13.6248	5.72487	9.77496	8.90738	0.849171	0.75	maize2	3	112397485	124543804	peri	54	26	12.1463	4.44579	8.85395	8.27287	0.568186	0.519231
maize1	1	175602323	182945175	peri	69	57	7.34285	9.39689	5.29862	4.892	0.396691	0.726316	maize2	3	103246216	112370720	peri	38	26	9.1245	4.16461	6.55067	6.05145	0.494193	0.4
maize1	6	25561769	48053188	peri	95	57	22.4914	4.22383	16.2704	15.1159	1.0995	0.772358	maize2	8	134633259	139416792	peri	66	28	4.78353	13.7973	3.35159	2.99098	0.352495	0.536585
maize1	10	84701374	90415670	peri	50	33	5.7143	8.74998	4.16265	3.79675	0.349223	0.78125	maize2	8	131438563	134571722	peri	31	14	3.13316	9.89417	2.21069	2.00027	0.205995	0.484375
maize1	6	50839321	52289829	peri	2	0	1.45051	1.37883	1.10802	1.08583	0.02201	0.4	maize2	8	129739531	130583307	peri	5	3	0.843776	5.92574	0.600149	0.566801	0.032722	1
maize1	6	130757943	131476305	arm	9	4	0.718362	12.5285	0.516546	0.484297	0.029818	0.75	maize2	8	84424231	85393144	peri	8	3	0.968913	8.25668	0.706433	0.671572	0.034529	0.666667
maize1	6	128039738	130726941	arm	26	24	2.6872	9.67549	1.80358	1.62728	0.168054	0.8125	maize2	8	128893375	129541025	peri	8	6	0.64765	12.3524	0.498092	0.447768	0.047684	0.25
maize1	6	127318662	128003597	arm	8	5	0.684935	11.6799	0.419778	0.380326	0.039083	0.727273	maize2	8	82521546	84081703	peri	6	3	1.56016	3.84577	1.07343	0.9908	0.08293	0.545455
maize1	6	132458321	133717685	arm	11	7	1.25936	8.73457	0.81685	0.673556	0.138238	0.6875	maize2	8	81398779	82420640	peri	9	5	1.02186	8.80746	0.659571	0.60843	0.051317	0.5625
maize1	6	131561417	132424529	arm	15	11	0.863112	17.379	0.592861	0.521024	0.071138	0.681818	maize2	8	90768544	92520898	peri	11	7	1.75235	6.27727	1.33397	1.25724	0.07608	0.5
maize1	6	133723502	134352721	arm	11	7	0.629219	17.482	0.363725	0.310837	0.052217	1	maize2	8	110966311	111708099	peri	4	0	0.741788	5.39238	0.547643	0.495197	0.052187	0.363636
maize1	6	135244800	136769232	arm	24	18	1.52443	15.7436	1.0672	0.912346	0.153563	0.857143	maize2	8	93874492	95380337	peri	10	4	1.50585	6.64079	1.05398	0.980212	0.073889	0.357143
maize1	6	136915169	137666727	arm	10	5	0.751558	13.3057	0.546317	0.515526	0.027554	0.357143	maize2	8	113059177	115728797	peri	23	17	2.66962	8.61546	1.93182	1.73412	0.196618	0.821429
maize1	6	137680490	137838611	arm	2	1	0.158121	12.6485	0.103477	0.10075	0.002498	0.285714	maize2	8	96447207	96821045	peri	6	5	0.373838	16.0497	0.231607	0.208479	0.022892	0.857143
maize1	6	144487080	146338774	arm	23	18	1.85169	12.4211	1.02338	0.933729	0.085039	0.958333	maize2	8	118163693	118714516	peri	6	1	0.550823	10.8928	0.375955	0.318097	0.057796	0.25
maize1	6	140078685	144428509	arm	43	42	4.34982	9.88546	2.96822	2.68127	0.264522	0.811321	maize2	8	87461049	89377982	peri	11	10	1.91693	5.73833	1.45069	1.35406	0.094645	0.207547
maize1	6	146401513	147129831	arm	22	17	0.728318	30.2066	0.468286	0.408144	0.057749	0.846154	maize2	8	92683851	93476907	peri	9	4	0.793056	11.3485	0.559228	0.525592	0.033086	0.346154
maize1	6	147215793	148616192	arm	21	15	1.4004	14.9957	0.954799	0.88807	0.061832	0.875	maize2	8	116331820	117501405	peri	9	3	1.16959	7.69504	0.793143	0.699776	0.090579	0.375
maize1	6	148671141	155610646	arm	124	77	6.9395	17.8687	4.61664	4.08038	0.507577	0.700565	maize2	8	97369263	110630782	peri	100	53	13.2615	7.54061	9.55338	8.72652	0.799576	0.564972
maize1	6	155615722	165179189	arm	236	154	9.56347	24.6772	6.00508	5.35513	0.59978	0.784053	maize2	8	118823956	128851355	peri	147	65	10.0274	14.6598	7.13555	6.47566	0.625758	0.488372
maize1	6	165215562	173329172	arm	230	140	8.11361	28.3474	5.16209	4.59375	0.503232	0.756579	maize2	8	63278351	80618172	peri	164	74	17.3398	9.458	13.0156	12.1318	0.85501	0.539474
maize1	9	15720802	30234250	arm	187	126	14.5134	12.8846	10.4431	9.53578	0.841616	0.769547	maize2	6	56821519	84117155	peri	117	56	27.2956	4.2864	19.3059	18.042	1.21853	0.481481
maize1	9	13998548	15662301	arm	23	15	1.66375	13.8242	1.16846	1.04685	0.09919	0.766667	maize2	6	126451035	127262098	arm	15	7	0.811063	18.4942	0.588014	0.524649	0.063132	0.5
maize1	9	13117991	13846353	arm	13	8	0.728362	17.8483	0.526997	0.473323	0.047496	0.764706	maize2	6	52783826	55466921	peri	9	4	2.68309	3.35434	1.8586	1.79007	0.067476	0.529412
maize1	9	59301	13111162	arm	160	103	13.0519	12.2588	8.73447	7.5967	1.10814	0.737327	maize2	6	111451582	119551288	arm	110	57	8.09971	13.5807	5.6179	5.18817	0.395096	0.506912
maize1	9	30775101	49745811	peri	90	65	18.9707	4.74416	12.9478	11.9371	0.98646	0.687023	maize2	6	119730324	126311101	arm	66	38	6.58078	10.0292	4.55478	4.16248	0.344822	0.503817
maize1	9	50243771	95767578	peri	161	121	45.5238	3.53661	31.6274	29.6464	1.92686	0.817259	maize2	6	103111955	111081176	arm	76	36	7.96922	9.53669	5.54186	4.82792	0.70201	0.385787
maize1	9	95832622	106301839	peri	89	55	10.4692	8.50111	7.47228	6.91566	0.533724	0.881188	maize2	6	99237608	103110112	arm	46	12	3.8725	11.8786	2.46121	2.22384	0.236051	0.455446
maize1	9	106461351	115244729	peri	76	50	8.78338	8.65271	6.37963	5.80544	0.560345	0.76	maize2	6	94602439	99186018	arm	50	24	4.58358	10.9085	3.33393	2.9931	0.328503	0.5
maize1	5	42443374	67877687	arm	231	154	25.4343	9.08222	18.2968	16.9186	1.34623	0.825	maize2	6	84588786	94251230	peri	117	49	9.66244	12.1087	6.84185	6.29252	0.496555	0.417857

## Sheet: supplementary table S3
supplementary table S3. Evolutionary distances of the 4,578 duplicated gene pairs based on their sorghum syntelogs
Maize1	Chr.	Start	End	Ka	Ks	ω	Maize2	Chr.	Start	End	Ka	Ks	ω	Sorghum syntelogs
Zm00001d034914	1	305341236	305352529	0.0095	0.1597	0.0595	Zm00001d012815	5	776419	787466	0.0211	0.1668	0.1264	Sobic.001G004400
Zm00001d034896	1	305008203	305016567	0.1012	0.0651	1.5547	Zm00001d012817	5	834692	841621	0.0163	0.1557	0.1044	Sobic.001G005600
Zm00001d034890	1	304868663	304870630	0.0397	0.7272	0.0546	Zm00001d012820	5	848901	851867	0.03	0.535	0.0561	Sobic.001G006400
Zm00001d034886	1	304715056	304719918	0.0339	0.181	0.1874	Zm00001d012823	5	925235	928518	0.0414	0.1602	0.2585	Sobic.001G007200
Zm00001d034885	1	304665327	304670409	0.0195	0.161	0.1211	Zm00001d012827	5	939545	943194	0.0267	0.2088	0.128	Sobic.001G007600
Zm00001d034876	1	304508433	304511777	0.0147	0.195	0.0754	Zm00001d012831	5	953000	956110	0.0245	0.2886	0.0848	Sobic.001G008500
Zm00001d034871	1	304367515	304374498	0.0066	0.1733	0.0382	Zm00001d012834	5	958297	964764	0.0053	0.1772	0.03	Sobic.001G009300
Zm00001d034869	1	304307771	304308706	0.0695	0.2654	0.2618	Zm00001d012836	5	969717	971009	0.1047	0.2244	0.4667	Sobic.001G009500
Zm00001d034867	1	304250018	304253134	0.0484	0.2641	0.1832	Zm00001d012838	5	980443	982656	0.0391	0.1548	0.2528	Sobic.001G009800
Zm00001d034862	1	304066276	304071752	0.0387	0.1448	0.2669	Zm00001d012840	5	990110	994697	0.0422	0.1664	0.2536	Sobic.001G010300
Zm00001d034857	1	303909143	303913644	0.0565	0.2432	0.2325	Zm00001d012845	5	1066531	1071306	0.0394	0.2308	0.1707	Sobic.001G010900
Zm00001d034856	1	303903433	303908535	0.0184	0.2359	0.0778	Zm00001d012846	5	1071426	1076029	0.0547	0.2036	0.2687	Sobic.001G011000
Zm00001d034842	1	303635045	303640977	0.0335	0.1168	0.2869	Zm00001d012851	5	1092746	1099057	0.0231	0.1157	0.2001	Sobic.001G012900
Zm00001d034841	1	303631232	303633793	0.0138	0.2071	0.0668	Zm00001d012853	5	1115868	1118754	0.0219	0.344	0.0636	Sobic.001G013100
Zm00001d034835	1	303405547	303411273	0.0451	0.0962	0.4689	Zm00001d012856	5	1129423	1135486	0.0565	0.0933	0.6056	Sobic.001G014100
Zm00001d034833	1	303290870	303296987	0.0298	0.0876	0.3406	Zm00001d012858	5	1169589	1180180	0.0218	0.1258	0.1734	Sobic.001G014800
Zm00001d034830	1	303248068	303250558	0.2125	0.1946	1.0921	Zm00001d012859	5	1221504	1223598	0.1733	0.3969	0.4367	Sobic.001G015000
Zm00001d034827	1	303225537	303226439	0.1138	0.5153	0.2209	Zm00001d012860	5	1224068	1225012	0.1242	0.2257	0.5503	Sobic.001G015300
Zm00001d034809	1	302535593	302541414	0.0986	0.1073	0.9189	Zm00001d012865	5	1349308	1357093	0.0498	0.1239	0.4021	Sobic.001G016900
Zm00001d034805	1	302475601	302480366	0.0114	0.1527	0.0749	Zm00001d012866	5	1358353	1362950	0.0233	0.0934	0.2497	Sobic.001G017200
Zm00001d034793	1	302370318	302373835	0.0302	0.1144	0.2638	Zm00001d012875	5	1499743	1505321	0.0978	0.1689	0.5792	Sobic.001G018500
Zm00001d034790	1	302359166	302360795	0.0176	0.4806	0.0366	Zm00001d012878	5	1531936	1534668	0.0015	0.5487	0.0028	Sobic.001G018900
Zm00001d034788	1	302328675	302332694	0.0682	0.2351	0.2901	Zm00001d012882	5	1573806	1578947	0.0587	0.2415	0.2432	Sobic.001G019400
Zm00001d034758	1	301493011	301499561	0.0346	0.0661	0.5239	Zm00001d012892	5	1642983	1653530	0.0223	0.1099	0.2029	Sobic.001G023100
Zm00001d034755	1	301473105	301476569	0.0712	0.1058	0.6731	Zm00001d012893	5	1661518	1666868	0.0588	0.1246	0.4719	Sobic.001G023400
Zm00001d034754	1	301379862	301384541	0.0588	0.2234	0.2633	Zm00001d012895	5	1713093	1718062	0.0674	0.2322	0.2904	Sobic.001G023500
Zm00001d034752	1	301368751	301374143	0.0387	0.151	0.2565	Zm00001d012896	5	1719447	1724144	0.0424	0.1619	0.2622	Sobic.001G023800
Zm00001d034730	1	300925472	300932654	0.0353	0.1383	0.2555	Zm00001d012916	5	1908305	1915026	0.041	0.1295	0.3167	Sobic.001G026500
Zm00001d034729	1	300852251	300854480	0.0681	0.2339	0.2912	Zm00001d012917	5	1934208	1936982	0.0848	0.2955	0.2869	Sobic.001G026700
Zm00001d034721	1	300730265	300737926	0.023	0.1585	0.1453	Zm00001d012922	5	1978763	1993142	0.0265	0.1267	0.2089	Sobic.001G028100
Zm00001d034719	1	300615968	300619520	0.0121	0.1721	0.0702	Zm00001d012921	5	1959713	1963560	0.0211	0.1285	0.164	Sobic.001G028400
Zm00001d034714	1	300523648	300526448	0.0132	0.1579	0.0834	Zm00001d012924	5	2004892	2007704	0.0137	0.218	0.0631	Sobic.001G029200
Zm00001d034713	1	300502986	300509397	0.0347	0.2235	0.1553	Zm00001d012925	5	2065025	2068818	0.0567	0.5229	0.1085	Sobic.001G029300
Zm00001d034703	1	300277335	300280466	0.1594	0.1252	1.2726	Zm00001d012928	5	2162733	2165262	0.1204	0.1036	1.1622	Sobic.001G029700
Zm00001d034698	1	300196498	300198969	0.0103	0.2254	0.0459	Zm00001d012930	5	2169425	2171887	0.0406	0.3101	0.1308	Sobic.001G030300
Zm00001d034689	1	300057445	300062985	0.03	0.1491	0.2011	Zm00001d012931	5	2173189	2178440	0.0402	0.1099	0.3663	Sobic.001G030400
Zm00001d034680	1	299646950	299647240	0.0362	0.1895	0.1908	Zm00001d012933	5	2194975	2197929	0.0374	0.2268	0.1648	Sobic.001G031400
Zm00001d034678	1	299619441	299623771	0.0181	0.1337	0.1356	Zm00001d012935	5	2204320	2225211	0.016	0.204	0.0785	Sobic.001G031700
Zm00001d034677	1	299617924	299618295	0.013	0.3194	0.0406	Zm00001d012936	5	2225609	2227382	0.0347	0.259	0.134	Sobic.001G031800
Zm00001d034675	1	299603375	299608703	0.0081	0.2821	0.0285	Zm00001d012954	5	2343012	2343815	0.0875	0.2465	0.355	Sobic.001G031900
Zm00001d034674	1	299550121	299552583	0.039	0.3168	0.1229	Zm00001d012953	5	2330281	2333027	0.0406	0.342	0.1187	Sobic.001G032000
Zm00001d034673	1	299503736	299505297	0.0365	0.2414	0.1513	Zm00001d012939	5	2237403	2238414	0.0391	0.3313	0.118	Sobic.001G032100
Zm00001d034667	1	299308121	299311210	0.0233	0.1787	0.1302	Zm00001d012955	5	2345664	2348616	0.044	0.1655	0.2656	Sobic.001G032800
Zm00001d034663	1	299194181	299196764	0.024	0.4291	0.0559	Zm00001d012957	5	2355513	2357943	0.0228	0.562	0.0407	Sobic.001G033300
Zm00001d034662	1	299188693	299193386	0.032	0.1111	0.2883	Zm00001d012958	5	2364388	2370531	0.0364	0.1783	0.2041	Sobic.001G033400
Zm00001d034659	1	299111288	299113821	0.0232	0.1421	0.163	Zm00001d012960	5	2379741	2380346	0.0702	0.1081	0.6493	Sobic.001G033500
Zm00001d034655	1	298994999	298998450	0.032	0.3792	0.0844	Zm00001d012962	5	2395497	2399273	0.0239	0.2222	0.1076	Sobic.001G034100
Zm00001d034650	1	298808277	298816782	0.0402	0.1569	0.2562	Zm00001d012964	5	2431015	2437696	0.0316	0.137	0.2306	Sobic.001G034500
Zm00001d034649	1	298761458	298764905	0.0301	0.1779	0.1694	Zm00001d012965	5	2439260	2442023	0.0325	0.0905	0.3595	Sobic.001G034600
Zm00001d034644	1	298705539	298708107	0.0194	0.2805	0.0692	Zm00001d012966	5	2443185	2445279	0.0186	0.3081	0.0603	Sobic.001G034700
Zm00001d034641	1	298696773	298697294	0.0486	0.4556	0.1067	Zm00001d012968	5	2459657	2460184	0.0749	0.1216	0.6162	Sobic.001G035100
Zm00001d034640	1	298682827	298693357	0.0165	0.1571	0.1052	Zm00001d012969	5	2467426	2481571	0.0197	0.1349	0.1461	Sobic.001G035200
Zm00001d034636	1	298592574	298596045	0.076	0.1488	0.5108	Zm00001d012970	5	2554674	2558207	0.0724	0.1868	0.3878	Sobic.001G035500
Zm00001d034635	1	298580972	298582430	0.0327	0.266	0.123	Zm00001d012972	5	2582304	2584012	0.051	0.3602	0.1415	Sobic.001G035600
Zm00001d034634	1	298573878	298575017	0.0418	0.1606	0.2605	Zm00001d012973	5	2608395	2610069	0.0675	0.221	0.3055	Sobic.001G035800
Zm00001d034628	1	298412338	298414927	0	0.3365	0	Zm00001d012978	5	2663422	2665225	0	0.1978	0	Sobic.001G036900
Zm00001d034627	1	298407976	298412063	0.0164	0.2424	0.0677	Zm00001d012979	5	2666357	2681120	0.0364	0.2163	0.1685	Sobic.001G037000
Zm00001d034618	1	297932748	297939999	0.0366	0.1662	0.2202	Zm00001d012984	5	2827981	2833133	0.028	0.2013	0.1389	Sobic.001G038100
Zm00001d034609	1	297759749	297762863	0.0243	0.2258	0.1075	Zm00001d012992	5	2871120	2873693	0.0034	0.3048	0.0112	Sobic.001G039400
Zm00001d034606	1	297653338	297656301	0.038	0.1337	0.2846	Zm00001d012993	5	2874875	2878453	0.0578	0.2689	0.2152	Sobic.001G039700
Zm00001d034604	1	297614826	297618473	0.0117	0.133	0.0882	Zm00001d012996	5	2886366	2890377	0.015	0.196	0.0763	Sobic.001G039900
Zm00001d034602	1	297605177	297611407	0.0094	0.0987	0.0949	Zm00001d012999	5	2930870	2933511	0.021	0.0796	0.2645	Sobic.001G040100
Zm00001d034601	1	297601946	297603764	0.0269	0.7911	0.034	Zm00001d013003	5	2977575	2979101	0.0402	0.6589	0.061	Sobic.001G040200
Zm00001d034598	1	297473677	297474069	0.0028	0.5825	0.0048	Zm00001d013009	5	3161899	3162291	0.0028	0.687	0.0041	Sobic.001G041100
Zm00001d034597	1	297445060	297449584	0.0477	0.1357	0.3515	Zm00001d013012	5	3197352	3202002	0.0722	0.1367	0.528	Sobic.001G041400
Zm00001d034591	1	297382217	297386554	0.0378	0.1772	0.2133	Zm00001d013014	5	3228063	3233201	0.0826	0.1454	0.5685	Sobic.001G041900
Zm00001d034590	1	297307679	297316251	0.0153	0.122	0.1251	Zm00001d013019	5	3281413	3292822	0.0138	0.1505	0.0914	Sobic.001G042200
Zm00001d034582	1	297049820	297072520	0.0352	0.1808	0.1945	Zm00001d013023	5	3417817	3427573	0.0217	0.1557	0.1394	Sobic.001G043100
Zm00001d034577	1	296865348	296871683	0.0754	0.1662	0.4539	Zm00001d013026	5	3433739	3437031	0.094	0.1629	0.5771	Sobic.001G043700
Zm00001d034575	1	296750495	296755871	0.0332	0.16	0.2073	Zm00001d013027	5	3457051	3461537	0.0406	0.187	0.217	Sobic.001G043800
Zm00001d034572	1	296603347	296604114	0.0091	0.2778	0.0329	Zm00001d013028	5	3464279	3465049	0.0135	0.3283	0.0412	Sobic.001G044000
Zm00001d034562	1	296437168	296441398	0.0207	0.2747	0.0754	Zm00001d013030	5	3472230	3476498	0.0293	0.2088	0.1403	Sobic.001G045000
Zm00001d034546	1	295948499	295948984	0.09	0.3838	0.2344	Zm00001d013038	5	3586891	3587917	0.0408	0.2844	0.1436	Sobic.001G046800
Zm00001d034543	1	295923427	295924026	0.0265	0.4962	0.0534	Zm00001d013039	5	3603517	3604227	0.0401	0.6329	0.0634	Sobic.001G046900
Zm00001d034528	1	295707225	295710471	0.0328	0.2277	0.1442	Zm00001d013041	5	3613357	3618413	0.0232	0.1129	0.2055	Sobic.001G047800
Zm00001d034527	1	295685533	295686417	0.0243	0.3254	0.0748	Zm00001d013042	5	3621250	3622125	0.0142	0.2117	0.0669	Sobic.001G047900
Zm00001d034525	1	295633173	295636319	0.0463	0.0934	0.4957	Zm00001d013043	5	3626153	3629045	0.0647	0.2138	0.3027	Sobic.001G048100
Zm00001d034518	1	295590811	295593737	0.0478	0.2632	0.1817	Zm00001d013046	5	3732917	3736177	0.0546	0.2606	0.2096	Sobic.001G049300
Zm00001d034517	1	295585610	295590106	0.0015	0.0959	0.0153	Zm00001d013047	5	3751294	3758135	0	0.1205	0	Sobic.001G049400
Zm00001d034516	1	295472178	295480964	0.0257	0.1742	0.1475	Zm00001d013048	5	3760185	3771088	0.0336	0.1353	0.2484	Sobic.001G049600
Zm00001d034512	1	295267851	295269758	0.0645	0.1367	0.4715	Zm00001d013050	5	3873300	3873981	0.0616	0.1256	0.4901	Sobic.001G050400
Zm00001d034505	1	294871168	294874738	0.0218	0.0741	0.2948	Zm00001d013055	5	3900060	3902473	0.0126	0.1152	0.1097	Sobic.001G051200
Zm00001d034494	1	294631847	294635424	0.0441	0.317	0.139	Zm00001d013057	5	3946993	3950428	0.0418	0.3463	0.1208	Sobic.001G052300
Zm00001d034492	1	294590945	294613858	0.0111	0.1298	0.0855	Zm00001d013059	5	3972809	3981361	0.0088	0.0881	0.1	Sobic.001G052700
Zm00001d034480	1	294122557	294127795	0.0395	0.1438	0.2747	Zm00001d013065	5	4123406	4128589	0.0701	0.1283	0.5464	Sobic.001G054700
Zm00001d034479	1	294118392	294119816	0.0634	0.4019	0.1577	Zm00001d013066	5	4147202	4148651	0.0743	0.4644	0.16	Sobic.001G054800
Zm00001d034469	1	293920218	293920901	0.044	0.4335	0.1016	Zm00001d013069	5	4260910	4261590	0.0359	0.4458	0.0805	Sobic.001G055600
Zm00001d034467	1	293829659	293833423	0.0976	0.2385	0.4091	Zm00001d013070	5	4264331	4269310	0.1248	0.3947	0.3162	Sobic.001G056000
Zm00001d034463	1	293749001	293752408	0.0563	0.2869	0.196	Zm00001d013071	5	4310449	4311941	0.0594	0.306	0.1941	Sobic.001G056100
Zm00001d034462	1	293736455	293746755	0.0496	0.1127	0.4397	Zm00001d013072	5	4313552	4316490	0.026	0.2131	0.1219	Sobic.001G056200
Zm00001d034457	1	293562779	293567510	0.0461	0.1654	0.2785	Zm00001d013074	5	4364088	4367769	0.0506	0.2017	0.2507	Sobic.001G056700
Zm00001d034446	1	293282076	293289716	0.0135	0.1102	0.1222	Zm00001d013075	5	4368506	4377766	0.0201	0.1061	0.1894	Sobic.001G056800
Zm00001d034440	1	293008179	293011116	0.0238	0.2221	0.107	Zm00001d013076	5	4379338	4381854	0.0179	0.3787	0.0472	Sobic.001G057300
Zm00001d034439	1	292992897	292996196	0.0792	0.1868	0.4239	Zm00001d013077	5	4384816	4389625	0.0577	0.1498	0.3855	Sobic.001G057400
Zm00001d034432	1	292893097	292904934	0.0143	0.1292	0.1103	Zm00001d013078	5	4419199	4421924	0.0195	0.228	0.0855	Sobic.001G057800
Zm00001d034429	1	292813289	292816770	0.0706	0.19	0.3717	Zm00001d013079	5	4422306	4427048	0.0454	0.1955	0.2322	Sobic.001G058100
Zm00001d034427	1	292764825	292765994	0.0318	0.5464	0.0582	Zm00001d013080	5	4432208	4433838	0.0305	0.3996	0.0763	Sobic.001G058300
Zm00001d034425	1	292634306	292635846	0.0494	0.1095	0.4511	Zm00001d013082	5	4455062	4455903	0.0642	0.1128	0.5693	Sobic.001G058500
Zm00001d034422	1	292520815	292523078	0	0.3862	0	Zm00001d013086	5	4528425	4530419	0.0026	0.3017	0.0085	Sobic.001G058900
Zm00001d034414	1	292295756	292296877	0.0799	0.0613	1.3028	Zm00001d013089	5	4535409	4536527	0.0655	0.1385	0.4725	Sobic.001G059700
Zm00001d034410	1	292172345	292176235	0.0304	0.1981	0.1535	Zm00001d013090	5	4574326	4579214	0.029	0.19	0.1525	Sobic.001G059900
Zm00001d034404	1	292037126	292041508	0.0058	0.0912	0.0637	Zm00001d013092	5	4601112	4605969	0	0.1326	0	Sobic.001G061500
Zm00001d034401	1	291862046	291868576	0.0225	0.1378	0.1631	Zm00001d013093	5	4608646	4623764	0.024	0.1022	0.2349	Sobic.001G061600
Zm00001d034400	1	291832067	291835875	0.0279	0.147	0.19	Zm00001d013094	5	4676461	4680208	0.0239	0.1237	0.1928	Sobic.001G061700
Zm00001d034399	1	291825335	291832079	0.0085	0.1273	0.0665	Zm00001d013095	5	4680234	4684555	0.0136	0.1644	0.0827	Sobic.001G061800
Zm00001d034380	1	291356414	291359823	0.0432	0.2242	0.1926	Zm00001d013100	5	4705906	4709535	0.0484	0.227	0.2134	Sobic.001G063100
Zm00001d034379	1	291348794	291349309	0.0665	0.2951	0.2253	Zm00001d013104	5	4717463	4718011	0.126	0.2265	0.5562	Sobic.001G063200
Zm00001d034376	1	291271345	291275804	0.0152	0.1438	0.1055	Zm00001d013105	5	4762654	4766640	0.0192	0.1627	0.1178	Sobic.001G063300
Zm00001d034373	1	291111822	291114965	0.0073	0.4726	0.0155	Zm00001d013108	5	4776323	4780168	0.0144	0.7122	0.0202	Sobic.001G063500
Zm00001d034372	1	291107391	291111360	0.0206	0.508	0.0406	Zm00001d013109	5	4781512	4784720	0.0417	0.7737	0.0539	Sobic.001G063600
Zm00001d034368	1	291055449	291058538	0.0077	0.1913	0.04	Zm00001d013111	5	4796152	4799203	0.013	0.2409	0.054	Sobic.001G064500
Zm00001d034366	1	290941602	290947822	0.0532	0.1289	0.4126	Zm00001d013112	5	4870603	4876553	0.0931	0.1596	0.5832	Sobic.001G064600
Zm00001d034365	1	290916309	290917229	0.0269	0.9509	0.0282	Zm00001d013114	5	4879308	4880263	0.0628	0.4946	0.127	Sobic.001G064900
Zm00001d034361	1	290780826	290793772	0.01	0.101	0.0989	Zm00001d013116	5	4888300	4898134	0.0115	0.1008	0.1144	Sobic.001G065100
Zm00001d034359	1	290668538	290669359	0.1012	0.3098	0.3265	Zm00001d013118	5	5048884	5049726	0.0791	0.5053	0.1565	Sobic.001G065500
Zm00001d034353	1	290438168	290439328	0.0479	0.3012	0.1591	Zm00001d013119	5	5078404	5079549	0.0409	0.2421	0.169	Sobic.001G066100
Zm00001d034298	1	288721311	288725239	0.0972	0.0657	1.4797	Zm00001d013130	5	5228815	5231062	0.0761	0.0999	0.7616	Sobic.001G068301
Zm00001d034312	1	288966877	288967461	0.0953	0.258	0.3692	Zm00001d013124	5	5150016	5150531	0.0624	0.2973	0.2098	Sobic.001G068800
Zm00001d034326	1	289335287	289336551	0.0353	0.2684	0.1316	Zm00001d013141	5	5373242	5376614	0.0122	0.1899	0.0642	Sobic.001G070000
Zm00001d034330	1	289588568	289589048	0.117	0.0742	1.5771	Zm00001d013143	5	5380679	5380900	0.1151	0.0622	1.8511	Sobic.001G070200
Zm00001d034331	1	289589752	289590384	0.046	0.8902	0.0516	Zm00001d013144	5	5381441	5382055	0.0276	0.2542	0.1086	Sobic.001G070300
Zm00001d034283	1	288457795	288458472	0.0168	0.5988	0.0281	Zm00001d013146	5	5414767	5415465	0.0119	0.6709	0.0177	Sobic.001G070500
Zm00001d034278	1	288354743	288358020	0.0842	0.2348	0.3587	Zm00001d013150	5	5449442	5452282	0.0888	0.0899	0.9869	Sobic.001G070900
Zm00001d034277	1	288351666	288353564	0.077	0.1504	0.5122	Zm00001d013151	5	5453473	5454938	0.0458	0.2996	0.1528	Sobic.001G071000
Zm00001d034244	1	287675715	287678872	0.0163	0.0997	0.1638	Zm00001d013156	5	5551025	5559268	0.0086	0.1033	0.0834	Sobic.001G073600
Zm00001d034240	1	287654011	287658261	0.0138	0.1937	0.0711	Zm00001d013162	5	5620258	5624485	0.0258	0.1784	0.1444	Sobic.001G074000
Zm00001d034221	1	287023471	287024778	0.0124	0.334	0.0372	Zm00001d013163	5	5642010	5643323	0.0232	0.5056	0.0458	Sobic.001G074400
Zm00001d034207	1	286820094	286821828	0.0391	0.1781	0.2197	Zm00001d013164	5	5673628	5677335	0.0554	0.1577	0.3516	Sobic.001G075300
Zm00001d034206	1	286756358	286759266	0.0829	0.2068	0.4009	Zm00001d013166	5	5730416	5733371	0.0705	0.2098	0.3358	Sobic.001G075400
Zm00001d034205	1	286738442	286742476	0.0145	0.3281	0.0441	Zm00001d013168	5	5758534	5762512	0.0326	0.3479	0.0938	Sobic.001G075600
Zm00001d034199	1	286425311	286425868	0.0732	0.298	0.2458	Zm00001d013172	5	5811446	5811943	0.087	0.3962	0.2195	Sobic.001G075900
Zm00001d034198	1	286411877	286413004	0.0319	0.1546	0.2065	Zm00001d013173	5	5822165	5823286	0.0243	0.1524	0.1592	Sobic.001G076000
Zm00001d034197	1	286353333	286353964	0.0576	0.3972	0.145	Zm00001d013175	5	5935831	5936304	0.0478	0.4557	0.1048	Sobic.001G076100
Zm00001d034191	1	286170402	286174986	0.0227	0.1807	0.1259	Zm00001d013177	5	5976767	5980828	0.0481	0.271	0.1775	Sobic.001G076700
Zm00001d034190	1	286166897	286167445	0.0342	0.6527	0.0524	Zm00001d013178	5	5981955	5982515	0.0525	0.3903	0.1344	Sobic.001G076800
Zm00001d034188	1	286077537	286080394	0.0238	0.2146	0.1111	Zm00001d013179	5	5987437	5990898	0.0473	0.2278	0.2075	Sobic.001G077000
Zm00001d034187	1	285959342	285962801	0.2362	0.4486	0.5266	Zm00001d013184	5	6091904	6094570	0.0384	0.24	0.1601	Sobic.001G077300
Zm00001d034186	1	285956186	285957745	0.0205	0.9144	0.0224	Zm00001d013185	5	6100495	6102030	0.0115	0.452	0.0255	Sobic.001G077400
Zm00001d034183	1	285934742	285938541	0.028	0.1051	0.2663	Zm00001d013186	5	6102970	6106886	0.1361	0.1784	0.7629	Sobic.001G077500
Zm00001d034181	1	285863974	285871788	0.0746	0.1552	0.481	Zm00001d013187	5	6107064	6112875	0.0983	0.1268	0.7748	Sobic.001G077800
Zm00001d034180	1	285813436	285817967	0.0041	0.0822	0.0501	Zm00001d013188	5	6146998	6150936	0.0283	0.0965	0.2933	Sobic.001G077900
Zm00001d034178	1	285788544	285791360	0.0259	0.1388	0.1864	Zm00001d013192	5	6165249	6168071	0.0263	0.4854	0.0542	Sobic.001G078100
Zm00001d034175	1	285707107	285709046	0.059	0.1034	0.5708	Zm00001d013193	5	6175373	6176670	0.0489	0.275	0.1779	Sobic.001G078200
Zm00001d034167	1	285649808	285652788	0.0542	0.144	0.3762	Zm00001d013195	5	6186788	6189857	0.0649	0.1754	0.37	Sobic.001G078400
Zm00001d034163	1	285470390	285471475	0.0311	0.3162	0.0985	Zm00001d013200	5	6348722	6349831	0.036	0.3151	0.1142	Sobic.001G078700
Zm00001d034161	1	285417447	285425538	0.0123	0.114	0.1083	Zm00001d013201	5	6396505	6403575	0.0047	0.1179	0.0395	Sobic.001G078800
Zm00001d034160	1	285335178	285337132	0.0423	0.3015	0.1404	Zm00001d013202	5	6405099	6407194	0.0783	0.331	0.2367	Sobic.001G078900
Zm00001d034159	1	285318804	285326358	0.0809	0.1674	0.4833	Zm00001d013204	5	6420558	6432756	0.0687	0.1411	0.4867	Sobic.001G079100
Zm00001d034152	1	285204560	285214160	0.0329	0.0935	0.3523	Zm00001d013206	5	6552474	6575932	0.0547	0.1119	0.4891	Sobic.001G079200
Zm00001d034145	1	285024081	285024917	0.0473	0.2724	0.1735	Zm00001d013208	5	6587631	6588425	0.0629	0.5613	0.1121	Sobic.001G079500
Zm00001d034131	1	284703137	284704057	0.0533	0.144	0.37	Zm00001d013209	5	6600234	6603655	0.1182	0.2139	0.5524	Sobic.001G080000
Zm00001d034130	1	284698268	284699256	0.0359	0.575	0.0624	Zm00001d013210	5	6604879	6605949	0.0284	0.6428	0.0442	Sobic.001G080100
Zm00001d034126	1	284602370	284604006	0.0225	0.1937	0.116	Zm00001d013216	5	6643521	6645177	0.0348	0.1729	0.2013	Sobic.001G080600
Zm00001d034115	1	284332167	284332818	0.0776	0.1674	0.4636	Zm00001d013218	5	6652580	6655595	0.0455	0.1454	0.3126	Sobic.001G080900
Zm00001d034110	1	284214593	284214956	0.0859	0.1141	0.7531	Zm00001d013219	5	6702456	6707820	0.0134	0.3445	0.039	Sobic.001G081400
Zm00001d034109	1	284176337	284179392	0.027	0.3614	0.0748	Zm00001d013220	5	6711124	6713605	0.0322	0.3333	0.0967	Sobic.001G081600
Zm00001d034091	1	283764415	283767039	0.0726	0.2196	0.3305	Zm00001d013232	5	6801751	6806306	0.0802	0.1343	0.5973	Sobic.001G082600
Zm00001d034087	1	283670581	283672729	0.079	0.1586	0.4984	Zm00001d013238	5	6855758	6858257	0.034	0.1307	0.2603	Sobic.001G082800
Zm00001d034085	1	283651338	283654633	0.0239	0.2156	0.1109	Zm00001d013239	5	6861541	6864805	0.0255	0.2331	0.1095	Sobic.001G082900
Zm00001d034082	1	283604361	283606746	0.0355	0.105	0.3384	Zm00001d013240	5	6868133	6870925	0.0361	0.1336	0.27	Sobic.001G083100
Zm00001d034080	1	283562217	283579999	0.0438	0.1092	0.401	Zm00001d013241	5	6896879	6902925	0.0559	0.1448	0.3865	Sobic.001G083400
Zm00001d034072	1	283163311	283164753	0.0033	0.2761	0.012	Zm00001d013245	5	6952560	6954002	0.0063	0.2884	0.0219	Sobic.001G084100
Zm00001d034063	1	282857083	282860638	0.0611	0.1332	0.4588	Zm00001d013249	5	7107141	7110193	0.0229	0.0924	0.2473	Sobic.001G085100
Zm00001d034062	1	282851673	282854411	0.0664	0.2755	0.2409	Zm00001d013250	5	7116921	7125593	0.0631	0.2341	0.2694	Sobic.001G085200
Zm00001d034059	1	282747831	282749777	0.0096	0.6364	0.0151	Zm00001d013252	5	7138252	7143092	0.0164	1.0126	0.0162	Sobic.001G085400
Zm00001d034048	1	282391967	282393408	0.0133	0.0695	0.1907	Zm00001d013257	5	7187559	7188963	0.0179	0.1439	0.1245	Sobic.001G086300
Zm00001d034047	1	282303560	282312748	0.0239	0.0708	0.3379	Zm00001d013258	5	7193149	7199073	0.0284	0.1564	0.1815	Sobic.001G086400
Zm00001d034045	1	282136174	282165980	0.021	0.1143	0.1839	Zm00001d013259	5	7240613	7258833	0.0201	0.1607	0.1254	Sobic.001G086500
Zm00001d034037	1	281975586	281977146	0.0291	0.363	0.0802	Zm00001d013263	5	7387191	7388959	0.0354	0.417	0.0849	Sobic.001G087400
Zm00001d034033	1	281631722	281642943	0.0157	0.1662	0.0942	Zm00001d013265	5	7397790	7408662	0.0186	0.187	0.0995	Sobic.001G088100
Zm00001d034018	1	281251739	281283764	0.0536	0.1646	0.3254	Zm00001d013267	5	7487430	7504034	0.014	0.0695	0.2014	Sobic.001G088900
Zm00001d034012	1	281133200	281140918	0.0169	0.1186	0.1427	Zm00001d013272	5	7535439	7540877	0.0263	0.0957	0.2752	Sobic.001G089800
Zm00001d034010	1	281125320	281129744	0.0338	0.1247	0.2709	Zm00001d013273	5	7542247	7547038	0.0286	0.1264	0.2266	Sobic.001G090100
Zm00001d034004	1	280899968	280910431	0.0636	0.129	0.4931	Zm00001d013278	5	7698694	7714914	0.0687	0.141	0.4872	Sobic.001G090800
Zm00001d033998	1	280693063	280693464	0.0338	0.159	0.2125	Zm00001d013281	5	7773210	7773602	0.082	0.1474	0.5563	Sobic.001G091600
Zm00001d033995	1	280610045	280612130	0.047	0.3541	0.1328	Zm00001d013287	5	7898532	7900299	0.0774	0.3592	0.2155	Sobic.001G092000
Zm00001d033991	1	280552164	280556454	0.025	0.4315	0.0578	Zm00001d013288	5	7911998	7914451	0.0395	0.2795	0.1412	Sobic.001G092500
Zm00001d033990	1	280544050	280545649	0.0119	0.4551	0.0261	Zm00001d013289	5	7919330	7920532	0.0104	0.4633	0.0224	Sobic.001G092600
Zm00001d033986	1	280286080	280289975	0.0173	0.1612	0.1071	Zm00001d013290	5	7923062	7928233	0.0099	0.1466	0.0675	Sobic.001G093300
Zm00001d033981	1	279982395	279986186	0.0241	0.1165	0.2071	Zm00001d013296	5	7994244	7998113	0.0174	0.1203	0.1448	Sobic.001G094300
Zm00001d033979	1	279975979	279978430	0.0032	0.2817	0.0115	Zm00001d013300	5	8016323	8018515	0.0032	0.4833	0.0066	Sobic.001G094500
Zm00001d033976	1	279923057	279925806	0.0148	0.1552	0.0955	Zm00001d013302	5	8065262	8071957	0.0466	0.17	0.2743	Sobic.001G094800
Zm00001d033975	1	279918811	279922439	0.0234	0.1194	0.1957	Zm00001d013301	5	8064917	8072039	0.0107	0.116	0.0925	Sobic.001G094900
Zm00001d033967	1	279841861	279845629	0.0742	0.1012	0.7334	Zm00001d013303	5	8163573	8168474	0.0809	0.1039	0.7788	Sobic.001G095200
Zm00001d033966	1	279837248	279838126	0.0414	0.2729	0.1516	Zm00001d013306	5	8172127	8172948	0.0608	0.3192	0.1904	Sobic.001G095300
Zm00001d033965	1	279763671	279766570	0.0422	0.1586	0.2658	Zm00001d013307	5	8180118	8184577	0.0486	0.1921	0.2532	Sobic.001G095500
Zm00001d033951	1	279386535	279388331	0.0252	0.1459	0.1724	Zm00001d013309	5	8293227	8293556	0.0256	0.4181	0.0613	Sobic.001G096200
Zm00001d033943	1	279336319	279336819	0.0401	0.3308	0.1212	Zm00001d013311	5	8316408	8316890	0.0583	0.3528	0.1653	Sobic.001G096400
Zm00001d033930	1	278799246	278801153	0.0696	0.1617	0.4304	Zm00001d013314	5	8362786	8378035	0.0284	0.0739	0.3841	Sobic.001G097900
Zm00001d033924	1	278688075	278688791	0.042	0.447	0.0939	Zm00001d013326	5	8693104	8693826	0.0442	0.4558	0.0971	Sobic.001G098600
Zm00001d033922	1	278618558	278620219	0.1339	0.0949	1.4117	Zm00001d013324	5	8685364	8685864	0.0555	0.6579	0.0843	Sobic.001G098800
Zm00001d033919	1	278614529	278615470	0.0104	0.9129	0.0113	Zm00001d013323	5	8681850	8682794	0.0117	0.4119	0.0283	Sobic.001G098900
Zm00001d033917	1	278529542	278532916	0.009	0.3487	0.0259	Zm00001d013319	5	8617116	8620509	0.0036	0.2342	0.0153	Sobic.001G099100
Zm00001d033913	1	278405119	278408427	0.03	0.1268	0.2366	Zm00001d013329	5	8762848	8765913	0.0173	0.1876	0.0921	Sobic.001G099800
Zm00001d033912	1	278373877	278379364	0.0358	0.1277	0.2807	Zm00001d013330	5	8777764	8782748	0.0308	0.1479	0.2081	Sobic.001G099900
Zm00001d033906	1	278181341	278185821	0.0193	0.0884	0.2182	Zm00001d013335	5	8854823	8859922	0.0227	0.1567	0.1446	Sobic.001G101500
Zm00001d033897	1	277823164	277827165	0.0514	0.2597	0.1978	Zm00001d013339	5	8899703	8902903	0.017	0.2482	0.0685	Sobic.001G102200
Zm00001d033884	1	277357877	277359445	0.0903	0.1044	0.8653	Zm00001d013342	5	8966512	8968095	0.1004	0.106	0.9476	Sobic.001G103400
Zm00001d033878	1	277214464	277217303	0.0167	0.3186	0.0526	Zm00001d013343	5	8969676	8972493	0.0463	0.4385	0.1056	Sobic.001G104100
Zm00001d033876	1	277130907	277134992	0.0373	0.2669	0.1398	Zm00001d013346	5	9051468	9063110	0.0657	0.22	0.2985	Sobic.001G104500
Zm00001d033870	1	276811932	276815539	0.0336	0.0938	0.3584	Zm00001d013357	5	9460784	9464546	0.074	0.0903	0.8195	Sobic.001G105000
Zm00001d033858	1	276052195	276069551	0.4603	0.4748	0.9695	Zm00001d013361	5	9588439	9591225	0.0596	0.1237	0.4817	Sobic.001G106300
Zm00001d033854	1	275917781	275919222	0.0356	0.1141	0.3118	Zm00001d013362	5	9689173	9690393	0.0482	0.1498	0.3217	Sobic.001G106700
Zm00001d033848	1	275704805	275707378	0.0371	0.2998	0.1239	Zm00001d013370	5	9971912	9974426	0.0985	0.0642	1.5355	Sobic.001G107400
Zm00001d033847	1	275685215	275689769	0.0122	0.1079	0.1132	Zm00001d013371	5	9977224	9980416	0.0196	0.1455	0.135	Sobic.001G107500
Zm00001d033843	1	275587872	275609679	0.0451	0.1256	0.359	Zm00001d013380	5	10041244	10059831	0.0436	0.1205	0.3615	Sobic.001G107900
Zm00001d033839	1	275426787	275431066	0.0331	0.1308	0.2533	Zm00001d013376	5	10004194	10008482	0.0375	0.1237	0.3033	Sobic.001G108400
Zm00001d033835	1	275326336	275326923	0.0686	0.3741	0.1833	Zm00001d013381	5	10093112	10093632	0.0748	0.3747	0.1996	Sobic.001G108800
Zm00001d033830	1	275160006	275165400	0.0135	0.0886	0.1522	Zm00001d013389	5	10253646	10261535	0.0353	0.1264	0.279	Sobic.001G109300
Zm00001d033829	1	275158053	275160038	0.153	0.2557	0.5985	Zm00001d013390	5	10261470	10264213	0.042	0.247	0.17	Sobic.001G109400
Zm00001d033825	1	274885788	274896921	0.0488	0.0964	0.5067	Zm00001d013391	5	10268268	10276931	0.0443	0.0864	0.5128	Sobic.001G109800
Zm00001d033822	1	274809375	274810292	0.0146	0.4276	0.0341	Zm00001d013392	5	10304542	10305596	0.0058	0.5845	0.0099	Sobic.001G110000
Zm00001d033818	1	274726910	274729148	0.0095	0.2186	0.0437	Zm00001d013397	5	10347220	10350970	0.0115	0.2268	0.0506	Sobic.001G110300
Zm00001d033815	1	274393280	274395337	0.032	0.1745	0.1837	Zm00001d013399	5	10404922	10407154	0.0379	0.225	0.1684	Sobic.001G110900
Zm00001d033798	1	274055414	274062244	0.0155	0.1419	0.109	Zm00001d013405	5	10486410	10494233	0.0256	0.1296	0.1973	Sobic.001G111600
Zm00001d033797	1	274041149	274045067	0.0289	0.1578	0.1835	Zm00001d013406	5	10497408	10501324	0.0327	0.1825	0.1795	Sobic.001G111700
Zm00001d033791	1	273799885	273800580	0.0376	0.3184	0.1182	Zm00001d013409	5	10540717	10541439	0.0344	0.2196	0.1568	Sobic.001G112500
Zm00001d033790	1	273754568	273757111	0	0.2544	0	Zm00001d013410	5	10551528	10554058	0.0011	0.4022	0.0027	Sobic.001G112600
Zm00001d033787	1	273742640	273745271	0.0396	0.1931	0.2052	Zm00001d013411	5	10557948	10560773	0.0489	0.2093	0.2336	Sobic.001G112900
Zm00001d033786	1	273671338	273678008	0.031	0.0981	0.3155	Zm00001d013412	5	10600423	10608150	0.0366	0.1067	0.3428	Sobic.001G113200
Zm00001d033777	1	273462134	273466455	0.0408	0.1518	0.269	Zm00001d013415	5	10714255	10718463	0.0434	0.1791	0.2422	Sobic.001G113800
Zm00001d033766	1	273077945	273082841	0.012	0.2594	0.0462	Zm00001d013419	5	10874244	10878022	0.0133	0.193	0.0691	Sobic.001G115300
Zm00001d033765	1	273052013	273053002	0.0359	0.2941	0.1221	Zm00001d013418	5	10829129	10830109	0.0201	0.272	0.0738	Sobic.001G115400
Zm00001d033764	1	272997605	273005246	0.019	0.1018	0.1863	Zm00001d013417	5	10817793	10829003	0.0282	0.1238	0.2275	Sobic.001G115500
Zm00001d033754	1	272923516	272924517	0.0322	0.2638	0.1222	Zm00001d013423	5	11051638	11052750	0.0494	0.3343	0.1477	Sobic.001G115600
Zm00001d033753	1	272915846	272919834	0.0109	0.1644	0.0663	Zm00001d013424	5	11122309	11126118	0.0071	0.1839	0.0387	Sobic.001G115700
Zm00001d033751	1	272898684	272912425	0.003	0.1291	0.023	Zm00001d013426	5	11127260	11135273	0.0031	0.1058	0.029	Sobic.001G116000
Zm00001d033750	1	272770260	272780685	0.0273	0.103	0.2652	Zm00001d013427	5	11138029	11148200	0.0284	0.1637	0.1733	Sobic.001G116100
Zm00001d033746	1	272697870	272704606	0.0105	0.1004	0.1045	Zm00001d013428	5	11195010	11201017	0.0116	0.1216	0.0956	Sobic.001G116500
Zm00001d033745	1	272677505	272681013	0.0379	0.1483	0.2556	Zm00001d013430	5	11236125	11239456	0.0472	0.1567	0.3013	Sobic.001G116600
Zm00001d033744	1	272666382	272672688	0.0197	0.1381	0.1425	Zm00001d013431	5	11269815	11275443	0.0684	0.1915	0.357	Sobic.001G116700
Zm00001d033726	1	272329481	272346752	0.0244	0.1106	0.2205	Zm00001d013435	5	11295524	11330912	0.0279	0.0988	0.2826	Sobic.001G117200
Zm00001d033730	1	272366742	272367528	0.022	0.2221	0.0991	Zm00001d013440	5	11410230	11410838	0.0392	0.2279	0.1722	Sobic.001G117500
Zm00001d033734	1	272416586	272421931	0.0098	0.1175	0.0837	Zm00001d013441	5	11413528	11418401	0.0066	0.1284	0.0516	Sobic.001G117800
Zm00001d033719	1	272190270	272192279	0.0445	0.2417	0.184	Zm00001d013443	5	11710780	11712488	0.0453	0.2617	0.173	Sobic.001G118100
Zm00001d033717	1	272123492	272125627	0.0241	0.1243	0.1941	Zm00001d013446	5	11811404	11812920	0.0221	0.1471	0.15	Sobic.001G118400
Zm00001d033716	1	272005935	272007220	0.036	0.1047	0.3443	Zm00001d013447	5	11827641	11829863	0.0244	0.1298	0.1879	Sobic.001G118800
Zm00001d033706	1	271804516	271808051	0.0077	0.2118	0.0361	Zm00001d013451	5	11953659	11957891	0.0753	0.1341	0.5617	Sobic.001G119700
Zm00001d033705	1	271743416	271748692	0.1572	0.1273	1.2349	Zm00001d013452	5	11959404	11963828	0.0621	0.1769	0.3509	Sobic.001G119800
Zm00001d033704	1	271704791	271710881	0.0088	0.1225	0.0719	Zm00001d013453	5	11966175	11968379	0.0139	0.1517	0.0914	Sobic.001G119900
Zm00001d033684	1	271169681	271173500	0.0389	0.1387	0.2806	Zm00001d013459	5	12107718	12111634	0.0214	0.1056	0.2024	Sobic.001G120300
Zm00001d033683	1	271130286	271131944	0.0289	0.3044	0.0949	Zm00001d013461	5	12111433	12113050	0.0445	0.2314	0.1925	Sobic.001G120400
Zm00001d033682	1	270986023	270996966	0.0218	0.0897	0.2428	Zm00001d013463	5	12114820	12127510	0.094	0.0763	1.2324	Sobic.001G120500
Zm00001d033680	1	270918085	270919977	0.0176	0.2963	0.0594	Zm00001d013465	5	12228329	12230206	0.0279	0.4258	0.0655	Sobic.001G120900
Zm00001d033674	1	270719181	270726935	0.0462	0.0588	0.7857	Zm00001d013466	5	12264544	12273493	0.0115	0.1296	0.0884	Sobic.001G121200
Zm00001d033673	1	270553676	270554776	0.0363	0.174	0.2087	Zm00001d013467	5	12293289	12294368	0.0654	0.2099	0.3115	Sobic.001G121600
Zm00001d033671	1	270391709	270392980	0.0614	0.2528	0.2429	Zm00001d013468	5	12327595	12329627	0.057	0.2402	0.2372	Sobic.001G121700
Zm00001d033670	1	270255604	270259622	0.0573	0.2622	0.2184	Zm00001d013469	5	12350428	12355805	0.0156	0.236	0.0659	Sobic.001G121900
Zm00001d033669	1	270220262	270238013	0.0157	0.1222	0.1281	Zm00001d013470	5	12371240	12392241	0.028	0.0915	0.3057	Sobic.001G122000
Zm00001d033655	1	269775416	269799268	0.011	0.1567	0.0703	Zm00001d013477	5	12477179	12482863	0.0142	0.0978	0.1449	Sobic.001G122832
Zm00001d033646	1	269551595	269556064	0.0304	0.172	0.1768	Zm00001d013485	5	12640088	12643543	0.0364	0.1345	0.2705	Sobic.001G124000
Zm00001d033642	1	269395044	269400163	0.0103	0.1141	0.0899	Zm00001d013486	5	12646141	12651335	0.0085	0.1225	0.0694	Sobic.001G124200
Zm00001d033636	1	269338179	269338349	0	0.2669	0	Zm00001d013487	5	12653293	12653463	0	0.2429	0	Sobic.001G124600
Zm00001d033615	1	268779900	268784092	0.039	0.1735	0.225	Zm00001d013495	5	12771079	12774680	0.0309	0.1374	0.2248	Sobic.001G126800
Zm00001d033612	1	268595955	268596485	0.0198	0.5341	0.0372	Zm00001d013494	5	12718250	12718810	0.0282	0.4373	0.0646	Sobic.001G126900
Zm00001d033610	1	268575554	268577794	0.018	0.1788	0.1005	Zm00001d013497	5	12787522	12789765	0.0259	0.1423	0.1819	Sobic.001G127200
Zm00001d033602	1	268308237	268315814	0.0414	0.0947	0.4371	Zm00001d013501	5	12924588	12927450	0.1084	0.1937	0.5597	Sobic.001G127800
Zm00001d033600	1	268255043	268259032	0.0708	0.7144	0.0991	Zm00001d013504	5	12940433	12941044	0.0618	0.4146	0.1491	Sobic.001G128100
Zm00001d033596	1	268074541	268077881	0.0143	0.2166	0.0661	Zm00001d013505	5	12944261	12947289	0.0458	0.3003	0.1527	Sobic.001G128400
Zm00001d033594	1	268064567	268072127	0.0406	0.139	0.2922	Zm00001d013506	5	12949143	12955205	0.0429	0.1363	0.3146	Sobic.001G128600
Zm00001d033591	1	267999632	268004744	0.0126	0.146	0.0862	Zm00001d013507	5	12959336	12964908	0.0057	0.1301	0.0435	Sobic.001G129000
Zm00001d033589	1	267976400	267977244	0.0291	0.2534	0.115	Zm00001d013509	5	13027719	13028456	0.0214	0.1538	0.1389	Sobic.001G129400
Zm00001d033575	1	267540332	267545933	0.0186	0.164	0.1131	Zm00001d013512	5	13300628	13307506	0.0268	0.1595	0.1677	Sobic.001G130200
Zm00001d033574	1	267434894	267435724	0.0301	0.4112	0.0732	Zm00001d013517	5	13415177	13415952	0.0325	0.4353	0.0748	Sobic.001G130400
Zm00001d033572	1	267360211	267364567	0.0523	0.5493	0.0952	Zm00001d013519	5	13440457	13446073	0.0964	0.3614	0.2667	Sobic.001G130700
Zm00001d033569	1	267326049	267326671	0.11	0.1496	0.7356	Zm00001d013520	5	13513911	13514693	0.1462	0.2142	0.6825	Sobic.001G130900
Zm00001d033563	1	267270744	267274186	0.061	0.1412	0.432	Zm00001d013521	5	13518491	13522115	0.0882	0.1414	0.6234	Sobic.001G131300
Zm00001d033557	1	267117778	267124917	0.0351	0.0832	0.4216	Zm00001d013523	5	13544264	13550310	0.0226	0.1258	0.1793	Sobic.001G131800
Zm00001d033556	1	267103210	267108765	0.0199	0.1158	0.1716	Zm00001d013524	5	13584321	13589227	0.0197	0.1334	0.148	Sobic.001G131900
Zm00001d033554	1	267003826	267007846	0.0165	0.1234	0.1336	Zm00001d013526	5	13610216	13614675	0.0173	0.0892	0.1938	Sobic.001G132100
Zm00001d033549	1	266748854	266756818	0.0369	0.1321	0.2794	Zm00001d013528	5	13637285	13641447	0.0429	0.1392	0.3082	Sobic.001G132900
Zm00001d033528	1	265772256	265790870	0.0084	0.5398	0.0155	Zm00001d013529	5	13659653	13664953	0.0112	0.4911	0.0227	Sobic.001G133900
Zm00001d033529	1	265791290	265806567	0.0597	0.0983	0.607	Zm00001d013530	5	13665338	13670915	0.0539	0.1042	0.5172	Sobic.001G134100
Zm00001d033535	1	266247969	266251708	0.036	0.1224	0.2944	Zm00001d013531	5	13744287	13747499	0.0791	0.1733	0.4562	Sobic.001G134400
Zm00001d033539	1	266418561	266421819	0.0385	0.6127	0.0628	Zm00001d013532	5	13749820	13753258	0.0554	0.4055	0.1366	Sobic.001G134500
Zm00001d033541	1	266462661	266473003	0.0349	0.0908	0.3842	Zm00001d013533	5	13761392	13763145	0.0437	0.1213	0.3598	Sobic.001G134600
Zm00001d033543	1	266535576	266537890	0.0345	0.1426	0.2419	Zm00001d013536	5	13856319	13859702	0.0521	0.1268	0.4113	Sobic.001G134800
Zm00001d033511	1	265211893	265215971	0.0337	0.1058	0.318	Zm00001d013543	5	13962051	13966899	0.0513	0.1434	0.3578	Sobic.001G136500
Zm00001d033370	1	260837492	260857730	0.0155	0.1338	0.116	Zm00001d013544	5	13969116	13975546	0.0223	0.157	0.1422	Sobic.001G136600
Zm00001d033374	1	260971128	260971563	0.0175	0.2304	0.0757	Zm00001d013546	5	14011277	14014199	0.0228	0.1185	0.1923	Sobic.001G136900
Zm00001d033378	1	261046942	261053205	0.031	0.1395	0.222	Zm00001d013547	5	14028554	14034708	0.0332	0.1137	0.292	Sobic.001G137100
Zm00001d033386	1	261234953	261235645	0.0124	0.1485	0.0834	Zm00001d013549	5	14083976	14086049	0.0241	0.3059	0.0788	Sobic.001G138300
Zm00001d033388	1	261266394	261273985	0.0082	0.1293	0.0634	Zm00001d013548	5	14038067	14042866	0.0202	0.2104	0.0961	Sobic.001G138400
Zm00001d033389	1	261380066	261380422	0.0672	0.195	0.3444	Zm00001d013550	5	14087770	14088135	0.0905	0.1475	0.6133	Sobic.001G138600
Zm00001d033391	1	261539895	261541635	0.0596	0.4295	0.1388	Zm00001d013554	5	14164536	14166487	0.0563	0.2823	0.1993	Sobic.001G139300
Zm00001d033396	1	261791305	261794041	0.0559	0.2332	0.2396	Zm00001d013555	5	14173339	14176278	0.035	0.1427	0.2451	Sobic.001G139800
Zm00001d033404	1	262057100	262063813	0.0433	0.1516	0.286	Zm00001d013559	5	14324363	14325396	0.0408	0.2952	0.1382	Sobic.001G140200
Zm00001d033415	1	262541942	262544776	0.0199	0.0931	0.2139	Zm00001d013569	5	14456428	14457363	0.0419	0.1317	0.318	Sobic.001G141400
Zm00001d033419	1	262565235	262566607	0.172	0.4086	0.421	Zm00001d013571	5	14479967	14481511	0.0901	0.37	0.2435	Sobic.001G141600
Zm00001d033448	1	262998125	263004950	0.038	0.1019	0.3731	Zm00001d013599	5	15110491	15121017	0.0284	0.1245	0.228	Sobic.001G145000
Zm00001d033451	1	263011439	263016268	0.0101	0.2499	0.0404	Zm00001d013603	5	15168335	15173013	0.0194	0.3977	0.0487	Sobic.001G145200
Zm00001d033456	1	263158766	263160067	0.0996	0.2301	0.4328	Zm00001d013611	5	15352512	15353735	0.0827	0.2518	0.3283	Sobic.001G145900
Zm00001d033457	1	263191017	263194942	0.0041	0.3607	0.0114	Zm00001d013612	5	15364275	15368222	0.005	0.3287	0.0151	Sobic.001G146000
Zm00001d033459	1	263294917	263296681	0.0339	0.3164	0.1071	Zm00001d013615	5	15493285	15495021	0.0452	0.3708	0.1219	Sobic.001G146100
Zm00001d033465	1	263445281	263448465	0.0291	0.2275	0.1281	Zm00001d013624	5	15728769	15732353	0.0313	0.1338	0.2338	Sobic.001G146900
Zm00001d033466	1	263448597	263450323	0.0686	0.3648	0.1879	Zm00001d013625	5	15732403	15735219	0.0302	0.1539	0.196	Sobic.001G147000
Zm00001d033467	1	263510493	263518013	0.0773	0.1521	0.5082	Zm00001d013627	5	15749312	15754431	0.0773	0.1877	0.4118	Sobic.001G147200
Zm00001d033471	1	263620528	263621882	0.0784	0.2861	0.2741	Zm00001d013630	5	15863794	15865837	0.0971	0.1237	0.7847	Sobic.001G148000
Zm00001d033472	1	263622481	263627725	0.0325	0.1531	0.2122	Zm00001d013631	5	15866934	15871877	0.0164	0.0863	0.1905	Sobic.001G148101
Zm00001d033473	1	263677012	263682698	0.037	0.1163	0.3179	Zm00001d013632	5	15872556	15875767	0.0897	0.1257	0.7135	Sobic.001G148200
Zm00001d033475	1	263687686	263689455	0.0382	0.3992	0.0957	Zm00001d013638	5	15984477	15986207	0.0372	0.282	0.132	Sobic.001G148400
Zm00001d033477	1	263847357	263853302	0.0329	0.2016	0.1631	Zm00001d013639	5	15998846	16001615	0.0606	0.2056	0.2946	Sobic.001G148500
Zm00001d033478	1	263854042	263854993	0.114	0.3104	0.3672	Zm00001d013641	5	16047468	16048445	0.1402	0.1731	0.81	Sobic.001G148600
Zm00001d033479	1	263880369	263880629	0.0336	0.243	0.1384	Zm00001d013642	5	16101000	16102255	0.0166	0.3053	0.0545	Sobic.001G148700
Zm00001d033480	1	263882342	263887652	0.0056	0.183	0.0306	Zm00001d013644	5	16104795	16110218	0.0093	0.1404	0.0663	Sobic.001G148900
Zm00001d033481	1	263890476	263893516	0.1305	0.1913	0.6825	Zm00001d013645	5	16113718	16114761	0.0386	0.2089	0.1848	Sobic.001G149000
Zm00001d033482	1	263944327	263945982	0.0211	0.2588	0.0816	Zm00001d013646	5	16124142	16125803	0.0272	0.2269	0.1198	Sobic.001G149400
Zm00001d033483	1	263981642	263981944	0.0377	0.8992	0.0419	Zm00001d013647	5	16131695	16132021	0.0375	1.6303	0.023	Sobic.001G149500
Zm00001d033493	1	264224149	264230819	0.0289	0.1114	0.259	Zm00001d013652	5	16248550	16257893	0.018	0.1256	0.143	Sobic.001G151000
Zm00001d033494	1	264384380	264407418	0.0287	0.0976	0.2941	Zm00001d013653	5	16258269	16286212	0.0254	0.092	0.2758	Sobic.001G151100
Zm00001d033496	1	264462071	264463236	0.0392	0.3429	0.1144	Zm00001d013655	5	16353618	16354688	0.066	0.4316	0.153	Sobic.001G151400
Zm00001d033504	1	264695329	264699128	0.0512	0.1554	0.3295	Zm00001d013658	5	16521867	16525445	0.0563	0.1602	0.3513	Sobic.001G151900
Zm00001d033507	1	264868119	264868793	0.047	0.722	0.0651	Zm00001d013660	5	16642355	16642990	0.0575	0.554	0.1038	Sobic.001G152800
Zm00001d033204	1	254163170	254168845	0.1004	0.1895	0.5297	Zm00001d013667	5	16891018	16894241	0.1178	0.2059	0.572	Sobic.001G153400
Zm00001d033205	1	254169868	254170908	0.0496	0.2274	0.2182	Zm00001d013668	5	16899731	16900783	0.0575	0.2944	0.1953	Sobic.001G153500
Zm00001d033210	1	254194092	254197449	0.0056	0.1133	0.0493	Zm00001d013669	5	16901324	16905867	0.0088	0.1519	0.0582	Sobic.001G154100
Zm00001d033213	1	254394280	254395362	0.0156	0.2174	0.0719	Zm00001d013672	5	17000666	17001748	0.0134	0.2129	0.0628	Sobic.001G154300
Zm00001d033214	1	254400042	254402806	0.022	0.2799	0.0788	Zm00001d013673	5	17020226	17027048	0.0277	0.3656	0.0758	Sobic.001G154400
Zm00001d033215	1	254416539	254420845	0.0505	0.1421	0.3556	Zm00001d013676	5	17050121	17054266	0.0678	0.223	0.304	Sobic.001G154500
Zm00001d033216	1	254429293	254429955	0.0869	0.0708	1.2275	Zm00001d013677	5	17092612	17093136	0.0976	0.1573	0.6204	Sobic.001G154600
Zm00001d033217	1	254528189	254543237	0.0121	0.1027	0.1178	Zm00001d013680	5	17206998	17218400	0.0118	0.1216	0.0972	Sobic.001G154900
Zm00001d033218	1	254669554	254678560	0.0096	0.1037	0.0929	Zm00001d013683	5	17282575	17295373	0.0096	0.1215	0.0793	Sobic.001G155000
Zm00001d033222	1	255021507	255023321	0.0172	0.4468	0.0385	Zm00001d013689	5	17465790	17467595	0.0244	0.9006	0.0271	Sobic.001G155300
Zm00001d033223	1	255085623	255093358	0.034	0.0978	0.3472	Zm00001d013692	5	17661017	17667360	0.0265	0.1141	0.2321	Sobic.001G155400
Zm00001d033244	1	255748790	255757682	0.0152	0.1169	0.1301	Zm00001d013697	5	17805119	17812508	0.027	0.1111	0.243	Sobic.001G157300
Zm00001d033246	1	255864303	255869980	0.0034	0.127	0.0266	Zm00001d013699	5	17856864	17862605	0.0056	0.1144	0.0489	Sobic.001G157400
Zm00001d033248	1	256100935	256110250	0.0112	0.1241	0.0902	Zm00001d013702	5	17942846	17948363	0.0416	0.1398	0.2978	Sobic.001G157600
Zm00001d033291	1	257754937	257766730	0.0303	0.3079	0.0984	Zm00001d013709	5	18220021	18227041	0.044	0.3196	0.1378	Sobic.001G162100
Zm00001d033308	1	258345014	258346682	0.0634	0.6225	0.1018	Zm00001d013717	5	18392044	18393683	0.0513	0.2753	0.1862	Sobic.001G163800
Zm00001d033325	1	259066929	259067873	0.0814	0.2361	0.3448	Zm00001d013724	5	18617764	18618771	0.0826	0.3349	0.2467	Sobic.001G166200
Zm00001d033330	1	259214061	259215909	0.0734	0.1812	0.4053	Zm00001d013728	5	18755410	18756955	0.0645	0.3221	0.2002	Sobic.001G166800
Zm00001d033335	1	259429013	259429858	0.0542	0.6173	0.0878	Zm00001d013732	5	18855513	18856412	0.0564	0.7855	0.0718	Sobic.001G167600
Zm00001d033339	1	259579890	259583075	0.0116	0.6043	0.0191	Zm00001d013736	5	18918646	18921698	0.0095	0.1709	0.0554	Sobic.001G168400
Zm00001d033344	1	259650360	259655654	0.0371	0.2381	0.1557	Zm00001d013741	5	19008180	19014279	0.0381	0.176	0.2167	Sobic.001G168800
Zm00001d033346	1	259822653	259823963	0.0067	0.2019	0.0333	Zm00001d013742	5	19016882	19018192	0.01	0.21	0.0475	Sobic.001G169100
Zm00001d033363	1	260339350	260340132	0.0879	0.248	0.3546	Zm00001d013743	5	19054731	19055414	0.1012	0.0993	1.0195	Sobic.001G169700
Zm00001d033365	1	260370366	260372454	0.0612	0.1472	0.4158	Zm00001d013744	5	19094397	19096516	0.0654	0.1253	0.5222	Sobic.001G169800
Zm00001d033366	1	260525028	260531288	0.0287	0.1335	0.2148	Zm00001d013745	5	19099499	19106191	0.0313	0.1246	0.2513	Sobic.001G169900
Zm00001d033174	1	252797116	252799804	0.0153	0.3254	0.0472	Zm00001d013751	5	19237278	19239953	0.0212	0.3719	0.0571	Sobic.001G173300
Zm00001d033171	1	252783269	252788908	0.1034	0.1849	0.5595	Zm00001d013755	5	19466386	19468979	0.076	0.1775	0.428	Sobic.001G173500
Zm00001d033159	1	252520966	252528415	0.0604	0.1184	0.51	Zm00001d013757	5	19521784	19529525	0.0469	0.1258	0.3726	Sobic.001G174900
Zm00001d033147	1	252107995	252110630	0.0075	0.5037	0.0149	Zm00001d013758	5	19597622	19600577	0.0099	0.5736	0.0173	Sobic.001G175300
Zm00001d033153	1	252246763	252255194	0.0404	0.1572	0.2573	Zm00001d013765	5	19660256	19664911	0.0318	0.1402	0.2265	Sobic.001G176200
Zm00001d033136	1	251754657	251755894	0.0043	0.7963	0.0054	Zm00001d013766	5	19722698	19723327	0.037	0.5243	0.0706	Sobic.001G177000
Zm00001d033128	1	251575859	251578200	0.0038	0.1825	0.0208	Zm00001d013777	5	19923773	19930072	0.0058	0.1798	0.0323	Sobic.001G177800
Zm00001d033108	1	250339356	250347246	0.02	0.1401	0.1426	Zm00001d013778	5	19930060	19940225	0.021	0.1358	0.155	Sobic.001G178400
Zm00001d033105	1	250320688	250322547	0.0476	0.2127	0.224	Zm00001d013779	5	19941721	19943755	0.056	0.186	0.3009	Sobic.001G178500
Zm00001d033099	1	250181558	250185445	0.0785	0.1001	0.7841	Zm00001d013780	5	19947087	19950779	0.0874	0.0777	1.1257	Sobic.001G179000
Zm00001d033098	1	250179850	250181762	0.0271	0.2131	0.1273	Zm00001d013781	5	19950789	19952787	0.0292	0.2649	0.1101	Sobic.001G179100
Zm00001d033093	1	250113063	250114145	0.0752	0.4257	0.1767	Zm00001d013783	5	20028246	20077272	0.0905	0.2414	0.3749	Sobic.001G179300
Zm00001d033091	1	250097114	250101436	0.0254	0.1554	0.1635	Zm00001d013795	5	20369757	20373797	0.0198	0.1527	0.1297	Sobic.001G180200
Zm00001d033088	1	250029625	250032949	0.0799	0.1363	0.5863	Zm00001d013785	5	20154985	20158509	0.0586	0.14	0.4189	Sobic.001G181500
Zm00001d033077	1	249770156	249771444	0.0302	0.4608	0.0655	Zm00001d013799	5	20611347	20612617	0.0191	0.2983	0.0639	Sobic.001G183000
Zm00001d033075	1	249662821	249664552	0.0388	0.214	0.1811	Zm00001d013801	5	20673284	20676096	0.0716	0.1321	0.5419	Sobic.001G183100
Zm00001d033063	1	249199939	249210506	0.0354	0.2983	0.1186	Zm00001d013809	5	21121347	21127522	0.0398	0.4325	0.0921	Sobic.001G185400
Zm00001d033060	1	248986324	248988291	0.0474	0.2401	0.1975	Zm00001d013814	5	21314537	21316474	0.0657	0.3934	0.1671	Sobic.001G186200
Zm00001d033054	1	248749513	248754550	0.0262	0.2702	0.0968	Zm00001d013817	5	21324434	21328244	0.024	0.2103	0.1142	Sobic.001G187200
Zm00001d032396	1	225297372	225300041	0.0306	0.1248	0.2452	Zm00001d013821	5	21432540	21439074	0.0842	0.1749	0.4818	Sobic.001G188000
Zm00001d032438	1	226373738	226375252	0.0397	0.4102	0.0968	Zm00001d013834	5	21906414	21908151	0.0319	0.4519	0.0705	Sobic.001G192800
Zm00001d032440	1	226427121	226438033	0.0282	0.0819	0.3441	Zm00001d013836	5	21955530	21983392	0.0205	0.0963	0.2126	Sobic.001G193000
Zm00001d032441	1	226562003	226568345	0.0148	0.1474	0.1006	Zm00001d013838	5	22093503	22101320	0.0139	0.157	0.0886	Sobic.001G193100
Zm00001d032442	1	226568614	226576768	0.0992	0.0895	1.1086	Zm00001d013839	5	22102307	22104869	0.0138	0.1346	0.1026	Sobic.001G193200
Zm00001d032450	1	226918442	226920821	0.0245	0.1563	0.1567	Zm00001d013847	5	22497734	22504273	0.0153	0.1271	0.1204	Sobic.001G194300
Zm00001d032453	1	227155946	227159833	0.0302	0.2426	0.1246	Zm00001d013849	5	22609420	22613930	0.045	0.2341	0.1923	Sobic.001G194600
Zm00001d032457	1	227366143	227367991	0.0263	0.3361	0.0782	Zm00001d013858	5	22863385	22865079	0.0371	0.4306	0.0861	Sobic.001G195000
Zm00001d032464	1	227539791	227554107	0.017	0.0991	0.1718	Zm00001d013859	5	23081813	23094923	0.0237	0.1535	0.1547	Sobic.001G196000
Zm00001d032465	1	227580069	227583574	0.0097	0.1235	0.0782	Zm00001d013860	5	23136709	23154188	0.0106	0.1288	0.0821	Sobic.001G196100
Zm00001d032467	1	227648295	227649464	0.0437	0.5452	0.0802	Zm00001d013862	5	23180469	23183875	0.0395	0.8902	0.0443	Sobic.001G196300
Zm00001d032470	1	227690751	227697800	0.078	0.1431	0.545	Zm00001d013863	5	23249179	23268700	0.0857	0.0678	1.2633	Sobic.001G196500
Zm00001d032473	1	227870996	227876186	0.0195	0.138	0.1411	Zm00001d013868	5	23311089	23316157	0.0261	0.1652	0.1578	Sobic.001G196800
Zm00001d032480	1	228063148	228066312	0.0012	0.1577	0.0077	Zm00001d013873	5	23536538	23540265	0.0023	0.1861	0.0126	Sobic.001G197400
Zm00001d032481	1	228120902	228121240	0.0323	0.1951	0.1656	Zm00001d013879	5	23707174	23707530	0.0609	0.28	0.2175	Sobic.001G198000
Zm00001d032485	1	228141222	228143706	0.0343	0.1708	0.2009	Zm00001d013886	5	23781964	23784644	0.0291	0.1276	0.2284	Sobic.001G198200
Zm00001d032498	1	228418762	228431630	0.0835	0.1145	0.7294	Zm00001d013891	5	23992511	24008741	0.0252	0.0986	0.2557	Sobic.001G199000
Zm00001d032500	1	228443001	228447048	0.0534	0.083	0.6432	Zm00001d013892	5	24011444	24017871	0.0102	0.14	0.0729	Sobic.001G199100
Zm00001d032502	1	228680490	228685551	0.0524	0.0932	0.5622	Zm00001d013895	5	24089489	24093556	0.051	0.1796	0.2838	Sobic.001G199200
Zm00001d032503	1	228688981	228690393	0.0319	0.312	0.1023	Zm00001d013896	5	24174969	24176411	0.0988	0.0803	1.2312	Sobic.001G199300
Zm00001d032519	1	229233530	229236014	0.0518	0.2875	0.1803	Zm00001d013900	5	24274910	24277370	0.0499	0.2895	0.1724	Sobic.001G200700
Zm00001d032520	1	229238335	229244014	0.0302	0.1136	0.2658	Zm00001d013908	5	24406779	24412871	0.0432	0.1417	0.3048	Sobic.001G201000
Zm00001d032522	1	229342489	229342749	0.0792	0.3091	0.2563	Zm00001d013909	5	24423704	24423940	0.0922	0.1507	0.6117	Sobic.001G201200
Zm00001d032532	1	229809577	229812869	0.0226	0.1736	0.1304	Zm00001d013915	5	24682234	24685218	0.0199	0.189	0.1052	Sobic.001G202600
Zm00001d032535	1	229847655	229849510	0.064	0.0833	0.7678	Zm00001d013919	5	24817151	24819264	0.0318	0.2751	0.1155	Sobic.001G203100
Zm00001d032539	1	229906825	229912962	0.0278	0.1141	0.2434	Zm00001d013920	5	24847545	24853940	0.0215	0.1118	0.1919	Sobic.001G203400
Zm00001d032545	1	230120439	230130739	0.0582	0.319	0.1823	Zm00001d013926	5	24983948	24987816	0.0387	0.1493	0.259	Sobic.001G203700
Zm00001d032546	1	230134398	230139442	0.0321	0.1619	0.1984	Zm00001d013927	5	25004008	25010095	0.0227	0.1723	0.1318	Sobic.001G203900
Zm00001d032560	1	230529377	230531598	0.0159	0.2832	0.0563	Zm00001d013933	5	25177803	25179923	0.0285	0.2653	0.1075	Sobic.001G204900
Zm00001d032576	1	231120510	231123615	0.0112	0.3489	0.0322	Zm00001d013937	5	25431430	25434346	0.0103	0.2727	0.0378	Sobic.001G206200
Zm00001d032588	1	231396624	231401913	0.0431	0.2373	0.1817	Zm00001d013966	5	26539982	26542353	0.0253	0.1774	0.1427	Sobic.001G206700
Zm00001d032591	1	231449534	231455154	0.0154	0.133	0.1155	Zm00001d013964	5	26495725	26501623	0.0282	0.143	0.1974	Sobic.001G206900
Zm00001d032597	1	231553045	231559488	0.0476	0.1252	0.3798	Zm00001d013963	5	26419393	26424294	0.0482	0.1089	0.4426	Sobic.001G207000
Zm00001d032600	1	231640138	231644331	0.035	0.1048	0.3345	Zm00001d013962	5	26410069	26414233	0.0253	0.0983	0.2571	Sobic.001G207500
Zm00001d032601	1	231674392	231677680	0.0395	1.2186	0.0324	Zm00001d013960	5	26332091	26335998	0.0251	1.0432	0.024	Sobic.001G207600
Zm00001d032603	1	231780823	231784924	0.0159	0.127	0.1253	Zm00001d013958	5	26237325	26241411	0.0321	0.139	0.2313	Sobic.001G207700
Zm00001d032609	1	232008769	232013983	0.02	0.1894	0.1057	Zm00001d013957	5	26165521	26170988	0.0176	0.1869	0.094	Sobic.001G208300
Zm00001d032610	1	232015864	232017318	0.0296	0.9419	0.0314	Zm00001d013956	5	26132024	26133292	0.0219	1.386	0.0158	Sobic.001G208500
Zm00001d032620	1	232280618	232281442	0.0519	0.4589	0.113	Zm00001d013947	5	25632561	25633358	0.0565	0.5022	0.1125	Sobic.001G209800
Zm00001d032633	1	232602046	232615275	0.0242	0.1034	0.234	Zm00001d013944	5	25544795	25545626	0.0669	0.0602	1.1113	Sobic.001G211900
Zm00001d032637	1	232683293	232699590	0.0198	0.1555	0.1274	Zm00001d013967	5	26610074	26621214	0.0238	0.1231	0.1933	Sobic.001G212300
Zm00001d032650	1	233099688	233100494	0.0466	0.249	0.1871	Zm00001d013977	5	26989614	26990723	0.0542	0.1361	0.398	Sobic.001G213000
Zm00001d032651	1	233132459	233135497	0.0299	0.5036	0.0594	Zm00001d013979	5	27070266	27072550	0.0301	0.5926	0.0509	Sobic.001G213300
Zm00001d032656	1	233337054	233340892	0.0303	0.0986	0.3076	Zm00001d013983	5	27294560	27298016	0.023	0.0759	0.3036	Sobic.001G214200
Zm00001d032659	1	233390766	233406919	0.038	0.0644	0.5907	Zm00001d013984	5	27299568	27328407	0.0394	0.0837	0.4704	Sobic.001G214300
Zm00001d032661	1	233439130	233440804	0.0297	0.1596	0.186	Zm00001d013990	5	27690835	27692098	0.099	0.3439	0.2878	Sobic.001G214900
Zm00001d032663	1	233451746	233452288	0.0488	0.4886	0.0998	Zm00001d013993	5	27788429	27788989	0.0491	0.3703	0.1326	Sobic.001G215500
Zm00001d032668	1	233716808	233720568	0.0083	0.201	0.0415	Zm00001d013999	5	28086916	28089921	0.0198	0.1795	0.1104	Sobic.001G216200
Zm00001d032670	1	233736078	233743014	0.1908	0.1612	1.1835	Zm00001d014003	5	28273778	28278373	0.1153	0.1231	0.9365	Sobic.001G216600
Zm00001d032671	1	233744077	233747008	0.0054	0.161	0.0335	Zm00001d014005	5	28297626	28301322	0.029	0.1642	0.1767	Sobic.001G216701
Zm00001d032672	1	233748435	233748935	0.0699	0.2007	0.3483	Zm00001d014006	5	28382159	28382632	0.0748	0.1078	0.694	Sobic.001G216800
Zm00001d032679	1	233901027	233906903	0.042	0.1064	0.3949	Zm00001d014011	5	28545551	28551393	0.0694	0.1475	0.4703	Sobic.001G217100
Zm00001d032683	1	234266863	234271357	0.0341	0.2788	0.1224	Zm00001d014013	5	28634910	28639671	0.0401	0.1543	0.2598	Sobic.001G217300
Zm00001d032686	1	234430393	234435468	0.0121	0.3714	0.0326	Zm00001d014015	5	28777500	28778178	0.0258	0.1054	0.245	Sobic.001G217500
Zm00001d032688	1	234474198	234477222	0.0179	0.2716	0.0658	Zm00001d014016	5	28799932	28802306	0.0089	0.3071	0.0291	Sobic.001G217700
Zm00001d032693	1	234748713	234750035	0.0315	0.1488	0.2117	Zm00001d014021	5	28982317	28983657	0.0394	0.1416	0.278	Sobic.001G218800
Zm00001d032694	1	234842943	234845229	0.0551	0.2471	0.223	Zm00001d014029	5	29347456	29349180	0.0589	0.3229	0.1823	Sobic.001G219200
Zm00001d032695	1	234902658	234908089	0.0109	0.1609	0.0674	Zm00001d014030	5	29404683	29410087	0.0218	0.1606	0.1359	Sobic.001G219300
Zm00001d032696	1	234983258	234983899	0.0227	0.346	0.0657	Zm00001d014032	5	29707848	29708480	0.0078	0.4062	0.0192	Sobic.001G219400
Zm00001d032699	1	235073263	235106928	0.0133	0.0799	0.1667	Zm00001d014033	5	29808369	29824010	0.0693	0.0728	0.9518	Sobic.001G219600
Zm00001d032703	1	235316064	235322119	0.0145	0.1176	0.1232	Zm00001d014036	5	29988171	29994693	0.0178	0.099	0.1799	Sobic.001G219800
Zm00001d032708	1	235648794	235660837	0.0149	0.1165	0.1277	Zm00001d014037	5	30097117	30113105	0.0139	0.12	0.1157	Sobic.001G220300
Zm00001d032715	1	235877554	235882703	0.0214	0.1025	0.2088	Zm00001d014038	5	30230017	30235454	0.042	0.1412	0.2972	Sobic.001G220500
Zm00001d032732	1	236508473	236511638	0.2522	0.4992	0.5052	Zm00001d014046	5	30559090	30562350	0.0644	0.183	0.3518	Sobic.001G222300
Zm00001d032739	1	236930134	236938419	0.0246	0.1079	0.2276	Zm00001d014058	5	30937815	30944041	0.0236	0.1288	0.1836	Sobic.001G222900
Zm00001d032775	1	237880513	237886237	0.0502	0.112	0.4477	Zm00001d014065	5	31254129	31259724	0.0283	0.1379	0.2051	Sobic.001G224400
Zm00001d032768	1	237682585	237685644	0.0774	0.3213	0.241	Zm00001d014074	5	31566246	31569069	0.1574	0.0826	1.9062	Sobic.001G225800
Zm00001d032763	1	237624499	237636043	0.0178	0.1297	0.1376	Zm00001d014078	5	31710721	31721035	0.024	0.1204	0.1992	Sobic.001G226000
Zm00001d032760	1	237513201	237514750	0.0099	0.3597	0.0275	Zm00001d014082	5	31741154	31742727	0.0097	0.3395	0.0285	Sobic.001G226500
Zm00001d032750	1	237240250	237242136	0.0631	0.2286	0.2759	Zm00001d014084	5	31806506	31810397	0.0878	0.2684	0.3269	Sobic.001G227100
Zm00001d032786	1	238131763	238132998	0.1011	0.228	0.4435	Zm00001d014088	5	31964458	31969276	0.0669	0.1341	0.499	Sobic.001G227500
Zm00001d032789	1	238195329	238201192	0.0105	0.1306	0.0805	Zm00001d014090	5	31979596	31985197	0.0088	0.1373	0.0641	Sobic.001G228200
Zm00001d032807	1	238896507	238900794	0.0158	0.1328	0.1192	Zm00001d014094	5	32207822	32212251	0.0166	0.1147	0.1445	Sobic.001G230500
Zm00001d032811	1	239017269	239027989	0.012	0.0921	0.1308	Zm00001d014097	5	32299586	32306371	0.0157	0.0762	0.2056	Sobic.001G230900
Zm00001d032822	1	239273172	239273945	0.0743	0.1666	0.4459	Zm00001d014100	5	32482212	32482991	0.0785	0.1949	0.4025	Sobic.001G232000
Zm00001d032828	1	239455290	239464371	0.0215	0.4659	0.0461	Zm00001d014102	5	32578601	32581159	0.0334	0.7838	0.0427	Sobic.001G233400
Zm00001d032830	1	239570896	239576177	0.005	0.2216	0.0226	Zm00001d014108	5	32771043	32774720	0.0848	0.2402	0.3531	Sobic.001G233532
Zm00001d032843	1	239901255	239906766	0.2311	0.2762	0.8365	Zm00001d014112	5	32942679	32952221	0.0221	0.0956	0.2313	Sobic.001G234200
Zm00001d032854	1	240356665	240358382	0.0715	0.5686	0.1257	Zm00001d014123	5	33202990	33204555	0.0699	0.5209	0.1342	Sobic.001G235800
Zm00001d032859	1	240510201	240515727	0.0024	0.238	0.01	Zm00001d014124	5	33239071	33244411	0.0027	0.1637	0.0165	Sobic.001G236300
Zm00001d032866	1	240596205	240602009	0.045	0.3497	0.1286	Zm00001d014126	5	33393733	33395460	0.0723	0.7169	0.1008	Sobic.001G236400
Zm00001d032873	1	241076121	241077989	0.0378	0.4382	0.0862	Zm00001d014128	5	33413409	33415521	0.0523	0.4348	0.1204	Sobic.001G237300
Zm00001d032875	1	241214105	241222098	0.017	0.1756	0.0968	Zm00001d014138	5	33833984	33842701	0.0308	0.166	0.1858	Sobic.001G237700
Zm00001d032887	1	241511970	241512341	0.0775	0.3714	0.2086	Zm00001d014139	5	33952020	33952436	0.0541	0.3409	0.1588	Sobic.001G238600
Zm00001d032889	1	241520053	241523219	0.0451	0.2094	0.2154	Zm00001d014141	5	34046773	34051266	0.0534	0.2104	0.2538	Sobic.001G238900
Zm00001d032893	1	241798159	241799166	0.1059	0.217	0.4879	Zm00001d014149	5	34227292	34227924	0.0841	0.2313	0.3636	Sobic.001G239400
Zm00001d032896	1	242000818	242001861	0.0108	0.4208	0.0258	Zm00001d014155	5	34329154	34330134	0.0138	0.3858	0.0357	Sobic.001G240000
Zm00001d032933	1	243735038	243744089	0.0446	0.0987	0.4512	Zm00001d014159	5	34485905	34495039	0.0403	0.0954	0.4229	Sobic.001G244600
Zm00001d032934	1	243891052	243894369	0.0626	0.1621	0.3864	Zm00001d014161	5	34610300	34612470	0.0263	0.1085	0.2427	Sobic.001G244700
Zm00001d032948	1	244409830	244413837	0.0324	0.6131	0.0528	Zm00001d014168	5	34952246	34956390	0.0345	0.7268	0.0474	Sobic.001G247700
Zm00001d032974	1	245150815	245171898	0.0198	0.1849	0.1073	Zm00001d014183	5	35277701	35283873	0.0236	0.2281	0.1033	Sobic.001G250300
Zm00001d032979	1	245560265	245573773	0.0082	0.1486	0.0553	Zm00001d014187	5	35495621	35510727	0.0165	0.1358	0.1215	Sobic.001G251100
Zm00001d032980	1	245685122	245715000	0.0113	0.1075	0.1047	Zm00001d014188	5	35584466	35633987	0.0088	0.0936	0.0938	Sobic.001G251200
Zm00001d032993	1	246131231	246140049	0.2746	0.4057	0.6768	Zm00001d014193	5	35940270	35941490	0.0912	0.2105	0.4332	Sobic.001G252401
Zm00001d032999	1	246355067	246357254	0.064	0.2917	0.2195	Zm00001d014198	5	36107594	36109905	0.1191	0.1594	0.7474	Sobic.001G252800
Zm00001d033003	1	246635889	246636588	0.037	0.3317	0.1115	Zm00001d014200	5	36213527	36214422	0.0955	1.1705	0.0816	Sobic.001G253600
Zm00001d033012	1	246988429	246989769	0.0294	0.2018	0.1458	Zm00001d014203	5	36522150	36523481	0.0258	0.2021	0.1278	Sobic.001G254200
Zm00001d033019	1	247131930	247133012	0.1472	0.4164	0.3535	Zm00001d014205	5	36552069	36553129	0.1279	0.3871	0.3302	Sobic.001G254700
Zm00001d033035	1	248107529	248108464	0.0776	0.2886	0.269	Zm00001d014226	5	37023671	37024672	0.0427	0.3161	0.1351	Sobic.001G257100
Zm00001d033037	1	248197911	248213926	0.0335	0.1218	0.2751	Zm00001d014232	5	37307293	37319758	0.0638	0.1335	0.4778	Sobic.001G257300
Zm00001d033046	1	248442926	248461086	0.0089	0.0954	0.0928	Zm00001d014246	5	37903653	37920004	0.0046	0.081	0.0566	Sobic.001G259000
Zm00001d033048	1	248467942	248474649	0.111	0.2789	0.3979	Zm00001d014249	5	38005178	38006513	0.1154	0.1617	0.7132	Sobic.001G259300
Zm00001d030573	1	144856407	144878212	0.1676	0.1969	0.8515	Zm00001d014255	5	38316947	38341132	0.0206	0.1078	0.1911	Sobic.001G260400
Zm00001d030308	1	121352960	121354912	0.0216	0.1932	0.1117	Zm00001d014316	5	40644981	40646957	0.021	0.1534	0.1368	Sobic.001G266400
Zm00001d030239	1	115448353	115461162	0.0333	0.1491	0.2236	Zm00001d014344	5	42041322	42064394	0.0208	0.1568	0.1326	Sobic.001G273700
Zm00001d030199	1	112977908	112980275	0.1581	1.4985	0.1055	Zm00001d014341	5	41784280	41786309	0.0441	0.7913	0.0557	Sobic.001G277000
Zm00001d030217	1	113696772	113712522	0.0377	0.1267	0.2972	Zm00001d014340	5	41543863	41566854	0.0409	0.1017	0.4016	Sobic.001G277900
Zm00001d030172	1	110342608	110348109	0.0435	0.4494	0.0969	Zm00001d014447	5	47586182	47596407	0.0793	0.1962	0.4042	Sobic.001G280000
Zm00001d030138	1	108425304	108427389	0.0442	0.1064	0.4157	Zm00001d014428	5	46505771	46508810	0.0402	0.0768	0.5228	Sobic.001G282500
Zm00001d030126	1	107682051	107686329	0.0164	0.0724	0.2261	Zm00001d014436	5	46815072	46820700	0.0117	0.0877	0.1335	Sobic.001G283200
Zm00001d030117	1	107088822	107096192	0.0254	0.1611	0.1579	Zm00001d014425	5	46337460	46350865	0.0263	0.1151	0.228	Sobic.001G283700
Zm00001d030110	1	106378899	106383615	0.045	0.1097	0.4098	Zm00001d014423	5	46040813	46045477	0.0573	0.0973	0.5888	Sobic.001G284100
Zm00001d030108	1	106180425	106186974	0.0432	0.1331	0.325	Zm00001d014422	5	45956643	45962835	0.0562	0.1145	0.4909	Sobic.001G284400
Zm00001d030101	1	105700155	105702010	0.0622	0.2599	0.2391	Zm00001d014419	5	45785643	45787979	0.0516	0.3119	0.1653	Sobic.001G284900
Zm00001d030094	1	105181711	105186026	0.0407	0.157	0.2593	Zm00001d014418	5	45731508	45735197	0.06	0.0962	0.624	Sobic.001G285200
Zm00001d030079	1	104118705	104119586	0.0278	0.2388	0.1166	Zm00001d014416	5	45484963	45485800	0.0576	0.2365	0.2435	Sobic.001G286300
Zm00001d030026	1	100613958	100647262	0.0161	0.0902	0.178	Zm00001d047015	9	115397715	115419683	0.0262	0.0927	0.2825	Sobic.001G287500
Zm00001d030028	1	100650752	100652869	0.0182	0.3306	0.0552	Zm00001d047017	9	115421894	115424005	0.0267	0.5032	0.0531	Sobic.001G287600
Zm00001d030031	1	100836103	100840993	0.0316	0.1202	0.2631	Zm00001d047020	9	115522400	115533199	0.0353	0.1229	0.2874	Sobic.001G287800
Zm00001d030032	1	101087719	101089690	0.0451	0.7953	0.0567	Zm00001d047025	9	115708968	115711076	0.0284	0.7781	0.0365	Sobic.001G288100
Zm00001d030040	1	101466317	101468065	0.0232	0.1425	0.1631	Zm00001d047039	9	116302972	116304549	0.0265	0.1538	0.1721	Sobic.001G288800
Zm00001d030045	1	101898451	101899089	0.0433	0.391	0.1109	Zm00001d047037	9	116292816	116293433	0.0293	0.3871	0.0758	Sobic.001G289100
Zm00001d030053	1	102359351	102363384	0.0281	0.0861	0.3267	Zm00001d047042	9	116427744	116431320	0.0378	0.2709	0.1396	Sobic.001G289900
Zm00001d030061	1	102710038	102723105	0.0653	0.1209	0.5401	Zm00001d047044	9	116546007	116554269	0.0642	0.1136	0.5655	Sobic.001G290100
Zm00001d030062	1	102953025	102967621	0.0336	0.1134	0.2963	Zm00001d047045	9	116591439	116594352	0.0408	0.1522	0.2677	Sobic.001G290200
Zm00001d030023	1	100385980	100387952	0.0882	0.3002	0.2938	Zm00001d047050	9	116624574	116626754	0.0776	0.3352	0.2316	Sobic.001G290400
Zm00001d030021	1	100085601	100090561	0.0095	0.1352	0.0703	Zm00001d047053	9	116754563	116759268	0.0076	0.1453	0.0521	Sobic.001G290500
Zm00001d030020	1	99945344	99950682	0.0123	0.0895	0.1375	Zm00001d047054	9	116805364	116810796	0.0221	0.099	0.2232	Sobic.001G290600
Zm00001d030018	1	99937288	99940239	0.0311	0.137	0.2267	Zm00001d047058	9	116826647	116829561	0.0188	0.1653	0.1136	Sobic.001G290766
Zm00001d030014	1	99420958	99424537	0.0204	0.0729	0.2801	Zm00001d047059	9	116854000	116857114	0.0346	0.097	0.3569	Sobic.001G291100
Zm00001d030004	1	98579791	98580687	0.0765	0.1103	0.6941	Zm00001d047060	9	116939303	116940205	0.0387	0.333	0.1163	Sobic.001G292400
Zm00001d030002	1	98510056	98512418	0.038	0.3852	0.0986	Zm00001d047066	9	117131800	117135172	0.0423	0.8871	0.0477	Sobic.001G293100
Zm00001d029997	1	98382117	98384521	0.0409	0.2096	0.195	Zm00001d047067	9	117137241	117139739	0.0214	0.2106	0.1017	Sobic.001G293300
Zm00001d029996	1	98331414	98332553	0.0238	0.1836	0.1295	Zm00001d047068	9	117142956	117144113	0.0219	0.1646	0.1333	Sobic.001G293400
Zm00001d029988	1	97704275	97706222	0.0335	0.2124	0.158	Zm00001d047069	9	117204892	117206444	0.046	0.1766	0.2605	Sobic.001G293600
Zm00001d029983	1	97416254	97419693	0.0231	0.3188	0.0725	Zm00001d047077	9	117527633	117530311	0.0305	0.298	0.1024	Sobic.001G293800
Zm00001d029980	1	97331766	97337093	0.0275	0.1047	0.2624	Zm00001d047078	9	117546061	117551091	0.0102	0.129	0.0792	Sobic.001G294000
Zm00001d029889	1	92552607	92564979	0.0645	0.1444	0.4467	Zm00001d047079	9	117675464	117689598	0.0614	0.1177	0.5213	Sobic.001G298900
Zm00001d029896	1	92897029	92898887	0.0316	0.2525	0.125	Zm00001d047081	9	117752835	117754586	0.0397	0.2786	0.1426	Sobic.001G299600
Zm00001d029899	1	93193094	93195786	0.0191	0.4811	0.0398	Zm00001d047087	9	118041045	118043785	0.0335	0.5205	0.0643	Sobic.001G300400
Zm00001d029910	1	93744451	93750150	0.0173	0.0968	0.179	Zm00001d047092	9	118307186	118312279	0.0202	0.1318	0.153	Sobic.001G301200
Zm00001d029917	1	94202204	94203229	0.0592	0.3096	0.1913	Zm00001d047102	9	118647038	118648060	0.1011	0.1145	0.8834	Sobic.001G301900
Zm00001d029918	1	94336239	94343520	0.1213	0.1386	0.875	Zm00001d047103	9	118702340	118710669	0.1204	0.1347	0.8941	Sobic.001G302000
Zm00001d029920	1	94346625	94349899	0.0238	0.105	0.2261	Zm00001d047104	9	118712626	118716122	0.0175	0.1665	0.105	Sobic.001G302200
Zm00001d029872	1	91251568	91258234	0.0202	0.1181	0.1707	Zm00001d047105	9	118775847	118783432	0.0311	0.111	0.2799	Sobic.001G302900
Zm00001d029869	1	91144009	91144932	0.0717	0.1056	0.6795	Zm00001d047106	9	118799414	118800304	0.0851	0.1435	0.593	Sobic.001G303000
Zm00001d029868	1	91135733	91139783	0.0972	0.188	0.5172	Zm00001d047107	9	118803843	118807278	0.1047	0.2074	0.5049	Sobic.001G303100
Zm00001d029862	1	90963400	90964767	0.0217	0.2501	0.0869	Zm00001d047109	9	118810850	118811696	0.0372	0.1676	0.222	Sobic.001G303300
Zm00001d029856	1	90494694	90507232	0.025	0.2673	0.0935	Zm00001d047119	9	119266708	119267377	0.0398	0.234	0.1701	Sobic.001G304400
Zm00001d029855	1	90443929	90445866	0.0292	0.2792	0.1047	Zm00001d047123	9	119342278	119342634	0.1353	0.6412	0.211	Sobic.001G304500
Zm00001d029849	1	89947372	89952516	0.0674	0.1516	0.4449	Zm00001d047126	9	119391567	119397117	0.0631	0.1125	0.5609	Sobic.001G305500
Zm00001d029846	1	89860313	89863306	0.0353	0.1279	0.2756	Zm00001d047130	9	119474567	119477638	0.0419	0.133	0.315	Sobic.001G305900
Zm00001d029825	1	88860846	88861322	0.0987	0.2401	0.4113	Zm00001d047153	9	120187514	120195833	0.1	0.1812	0.5518	Sobic.001G308000
Zm00001d029820	1	88468178	88468588	0.0554	0.4644	0.1192	Zm00001d047159	9	120344747	120345127	0.0766	0.5036	0.1521	Sobic.001G308300
Zm00001d029818	1	88440568	88462988	0.027	0.1118	0.2417	Zm00001d047160	9	120349083	120352307	0.2255	0.1869	1.2064	Sobic.001G308400
Zm00001d029815	1	88272871	88273650	0.0256	0.3993	0.0641	Zm00001d047397	9	128704007	128704783	0.0224	0.3748	0.0599	Sobic.001G308700
Zm00001d029811	1	88024924	88032862	0.0219	0.0912	0.24	Zm00001d047389	9	128555712	128562102	0.0219	0.122	0.1794	Sobic.001G309100
Zm00001d029808	1	87835101	87838643	0.0354	0.1679	0.2109	Zm00001d047388	9	128467682	128470763	0.0311	0.1496	0.2078	Sobic.001G309400
Zm00001d029784	1	86745009	86745950	0.0277	0.5459	0.0507	Zm00001d047378	9	128178297	128179207	0.0462	0.7008	0.0659	Sobic.001G310900
Zm00001d029782	1	86636234	86641408	0.0308	0.0911	0.338	Zm00001d047373	9	128051621	128058240	0.0323	0.123	0.263	Sobic.001G311100
Zm00001d029757	1	85781466	85782473	0.0261	0.1663	0.157	Zm00001d047364	9	127777265	127778338	0.0158	0.1862	0.0851	Sobic.001G313301
Zm00001d029753	1	85506043	85509564	0.0236	0.1793	0.1315	Zm00001d047362	9	127731191	127738162	0.0149	0.1339	0.1113	Sobic.001G313500
Zm00001d029750	1	85465506	85472221	0.0663	0.0918	0.7216	Zm00001d047361	9	127688165	127693192	0.0789	0.1022	0.7718	Sobic.001G313700
Zm00001d029749	1	85320646	85321467	0.025	0.2527	0.0991	Zm00001d047359	9	127613899	127614732	0.0178	0.2448	0.0728	Sobic.001G313800
Zm00001d029740	1	84849115	84851294	0.0618	0.0815	0.7579	Zm00001d047354	9	127348751	127350991	0.0183	0.1431	0.128	Sobic.001G314500
Zm00001d029738	1	84664818	84666506	0.0314	0.1553	0.2023	Zm00001d047350	9	127190089	127191039	0.0817	0.1464	0.5584	Sobic.001G314800
Zm00001d029718	1	83823527	83824309	0.0811	0.3466	0.2341	Zm00001d047346	9	127019320	127020147	0.0569	0.1857	0.3064	Sobic.001G316300
Zm00001d029675	1	82273478	82278371	0.0251	0.2771	0.0906	Zm00001d048563	9	158817346	158819060	0.0193	0.3305	0.0583	Sobic.001G321200
Zm00001d029664	1	81803033	81807676	0.0191	0.1496	0.1279	Zm00001d048564	9	158839268	158844061	0.01	0.0995	0.1005	Sobic.001G321900
Zm00001d029649	1	81312293	81321165	0.0304	0.1276	0.2386	Zm00001d048566	9	158877485	158881546	0.0244	0.1025	0.2378	Sobic.001G323000
Zm00001d029647	1	80970556	80976208	0.0664	0.1257	0.5282	Zm00001d048568	9	159039632	159047635	0.0677	0.1359	0.4983	Sobic.001G323400
Zm00001d029627	1	80555017	80559987	0.0383	0.1395	0.2744	Zm00001d048573	9	159282726	159284887	0.2294	0.2197	1.0444	Sobic.001G324900
Zm00001d029594	1	78239819	78241044	0.0333	0.8675	0.0383	Zm00001d047340	9	126972983	126974226	0.0455	1.2056	0.0378	Sobic.001G329800
Zm00001d029590	1	78107028	78113337	0.0102	0.2551	0.0398	Zm00001d047335	9	126822784	126827738	0.016	0.1987	0.0806	Sobic.001G330000
Zm00001d029585	1	77951689	77952879	0.0637	0.6776	0.094	Zm00001d047331	9	126751541	126752764	0.0527	0.4347	0.1213	Sobic.001G330300
Zm00001d029584	1	77937670	77938206	0.0453	0.2769	0.1636	Zm00001d047330	9	126722973	126723694	0.0749	0.2146	0.3491	Sobic.001G330400
Zm00001d029579	1	77559841	77561051	0.1207	0.1579	0.7642	Zm00001d047329	9	126697323	126698497	0.0893	0.2205	0.4052	Sobic.001G330850
Zm00001d029576	1	77168840	77175146	0.0385	0.126	0.3057	Zm00001d047310	9	126281940	126286579	0.019	0.1489	0.1276	Sobic.001G331900
Zm00001d029564	1	76584638	76589606	0.0501	0.1002	0.4998	Zm00001d047309	9	126274526	126281014	0.0455	0.1041	0.4371	Sobic.001G332500
Zm00001d029561	1	76215206	76224302	0.0133	0.1342	0.0989	Zm00001d047306	9	126193280	126204011	0.016	0.1329	0.1207	Sobic.001G333100
Zm00001d029560	1	76209755	76212824	0.0386	0.3324	0.1162	Zm00001d047303	9	126074527	126075345	0.0253	0.2731	0.0927	Sobic.001G333200
Zm00001d029557	1	76065155	76078721	0.0163	0.1424	0.1146	Zm00001d047302	9	126065827	126072415	0.0141	0.1279	0.1101	Sobic.001G333500
Zm00001d029553	1	75904497	75905537	0.1066	0.3299	0.3231	Zm00001d047298	9	125909832	125910971	0.1065	0.3393	0.3139	Sobic.001G333700
Zm00001d029543	1	75646209	75648062	0.0277	0.3041	0.0911	Zm00001d047296	9	125818094	125820123	0.0152	0.2303	0.0659	Sobic.001G334300
Zm00001d029539	1	75377980	75379495	0.0444	0.2062	0.2156	Zm00001d047293	9	125767227	125769173	0.0497	0.3315	0.15	Sobic.001G334900
Zm00001d029534	1	75283292	75289737	0.0147	0.0925	0.1586	Zm00001d047292	9	125675077	125682774	0.012	0.1336	0.09	Sobic.001G335000
Zm00001d029529	1	74918081	74921222	0.0384	0.4604	0.0834	Zm00001d047290	9	125663367	125665840	0.047	0.2654	0.177	Sobic.001G335400
Zm00001d029527	1	74787607	74790957	0.0999	0.0536	1.8655	Zm00001d047282	9	125433093	125435673	0.0396	0.1646	0.2408	Sobic.001G336050
Zm00001d029516	1	74158653	74164282	0.0198	0.1022	0.1934	Zm00001d047273	9	125015185	125019205	0.0089	0.1137	0.0787	Sobic.001G338400
Zm00001d029474	1	72302363	72303943	0.0308	0.2542	0.1212	Zm00001d047266	9	124861500	124863107	0.0347	0.2492	0.139	Sobic.001G341400
Zm00001d029473	1	72294486	72300404	0.0221	0.1623	0.136	Zm00001d047265	9	124807764	124812029	0.0323	0.1681	0.1922	Sobic.001G341500
Zm00001d029447	1	71155736	71156329	0.0405	0.3887	0.1043	Zm00001d047260	9	124559448	124560044	0.0525	0.1004	0.5226	Sobic.001G344000
Zm00001d029441	1	70619120	70621305	0.0465	0.6399	0.0726	Zm00001d047251	9	124082088	124087894	0.0509	0.7194	0.0708	Sobic.001G345300
Zm00001d029435	1	70296564	70298312	0.0075	0.1917	0.0391	Zm00001d047245	9	123896603	123902627	0.008	0.2364	0.0338	Sobic.001G346300
Zm00001d029432	1	70227975	70231727	0.0236	0.1167	0.2022	Zm00001d047242	9	123767136	123771340	0.0158	0.1095	0.1441	Sobic.001G346500
Zm00001d029420	1	69749777	69753725	0.0704	0.146	0.4822	Zm00001d047240	9	123671750	123675886	0.084	0.2104	0.3991	Sobic.001G347600
Zm00001d029419	1	69743529	69747782	0.0241	0.1036	0.2327	Zm00001d047239	9	123666323	123671190	0.0291	0.0947	0.3077	Sobic.001G347700
Zm00001d029417	1	69624781	69628628	0.042	0.2868	0.1465	Zm00001d047236	9	123538205	123542793	0.0496	0.2344	0.2117	Sobic.001G348000
Zm00001d029416	1	69619304	69624861	0.0154	0.0896	0.1724	Zm00001d047224	9	122891336	122920999	0.0214	0.1825	0.117	Sobic.001G348100
Zm00001d029409	1	69302141	69303331	0.0775	0.1682	0.4609	Zm00001d047214	9	122422382	122423575	0.0552	0.2169	0.2546	Sobic.001G349400
Zm00001d029393	1	68678959	68683422	0.0264	0.1045	0.253	Zm00001d047218	9	122654458	122676773	0.0239	0.0772	0.3101	Sobic.001G350600
Zm00001d029378	1	68244474	68250776	0.0715	0.1038	0.6886	Zm00001d047204	9	121905287	121910624	0.0706	0.1392	0.507	Sobic.001G352400
Zm00001d029373	1	67969019	67973213	0.0288	0.0907	0.3177	Zm00001d047201	9	121697446	121702129	0.0336	0.0975	0.345	Sobic.001G353000
Zm00001d029352	1	67038607	67043886	0.0559	0.0871	0.6415	Zm00001d047191	9	121460581	121466033	0.0515	0.1178	0.4375	Sobic.001G354600
Zm00001d029350	1	66934947	66936356	0.0666	0.2211	0.3012	Zm00001d047190	9	121408846	121410264	0.0655	0.1917	0.3416	Sobic.001G354700
Zm00001d029340	1	66592542	66594846	0.0373	0.1736	0.2148	Zm00001d047186	9	121314787	121317011	0.0123	0.2213	0.0556	Sobic.001G355400
Zm00001d029336	1	66388200	66393060	0.0391	0.1223	0.3198	Zm00001d047183	9	121210096	121229359	0.0312	0.0921	0.3387	Sobic.001G355800
Zm00001d029333	1	66318625	66337105	0.0614	0.1334	0.4602	Zm00001d047181	9	121092224	121099700	0.0266	0.1178	0.226	Sobic.001G356100
Zm00001d029331	1	66251597	66255370	0.0349	0.0978	0.3566	Zm00001d047178	9	121078169	121082527	0.0436	0.1093	0.3993	Sobic.001G356200
Zm00001d029329	1	66242685	66248638	0.0778	0.1437	0.5414	Zm00001d047174	9	120956790	120959450	0.0267	0.0996	0.2677	Sobic.001G356500
Zm00001d029313	1	65609791	65618895	0.0622	0.2721	0.2287	Zm00001d047399	9	128746690	128751615	0.0673	0.2996	0.2247	Sobic.001G357900
Zm00001d029305	1	65548177	65549507	0.1834	0.1416	1.2954	Zm00001d047401	9	128893506	128896643	0.0624	0.1051	0.5935	Sobic.001G358000
Zm00001d029300	1	65439370	65443562	0.0379	0.1103	0.3441	Zm00001d047404	9	129014624	129018525	0.0449	0.1569	0.2859	Sobic.001G358600
Zm00001d029297	1	65308658	65317095	0.0393	0.1586	0.2481	Zm00001d047412	9	129389277	129397589	0.0294	0.1645	0.1785	Sobic.001G358800
Zm00001d029287	1	64853687	64854838	0.0308	0.3031	0.1015	Zm00001d047421	9	129533221	129534348	0.0372	0.3302	0.1125	Sobic.001G359800
Zm00001d029285	1	64841576	64846984	0.0091	0.0892	0.1019	Zm00001d047422	9	129558501	129565916	0.0156	0.09	0.1732	Sobic.001G360000
Zm00001d029264	1	64207240	64216522	0.0284	0.112	0.2534	Zm00001d047428	9	129720530	129738070	0.0254	0.1152	0.2206	Sobic.001G361300
Zm00001d029260	1	63980014	63987394	0.0075	0.1333	0.0561	Zm00001d047435	9	129902112	129912207	0.013	0.1359	0.0957	Sobic.001G361800
Zm00001d029258	1	63928318	63930254	0.0241	1.06	0.0227	Zm00001d047437	9	130019797	130021687	0.1003	0.0864	1.1605	Sobic.001G362001
Zm00001d029242	1	63479560	63480471	0.0448	0.3215	0.1393	Zm00001d047442	9	130336965	130337861	0.0496	0.2371	0.2092	Sobic.001G364100
Zm00001d029226	1	63127214	63131372	0.0433	0.0869	0.4979	Zm00001d047446	9	130359616	130363873	0.0283	0.0874	0.3241	Sobic.001G365700
Zm00001d029223	1	63025344	63042076	0.0514	0.1252	0.4102	Zm00001d047449	9	130535896	130554069	0.04	0.113	0.3536	Sobic.001G365900
Zm00001d029215	1	62728602	62739088	0.0325	0.1688	0.1923	Zm00001d047453	9	130691554	130708860	0.0453	0.1668	0.2715	Sobic.001G366700
Zm00001d029214	1	62510497	62516067	0.0242	0.2237	0.1084	Zm00001d047456	9	130785429	130789667	0.0243	0.1905	0.1276	Sobic.001G367000
Zm00001d029209	1	62462278	62466731	0.0715	0.3026	0.2364	Zm00001d047457	9	130800272	130803760	0.0073	0.3559	0.0204	Sobic.001G367301
Zm00001d029208	1	62419477	62427352	0.0189	0.1918	0.0988	Zm00001d047460	9	130889521	130890480	0.0307	0.1315	0.2335	Sobic.001G367700
Zm00001d029201	1	62065593	62069082	0.0207	0.256	0.0808	Zm00001d047462	9	130897731	130901561	0.0154	0.1707	0.0901	Sobic.001G368500
Zm00001d029200	1	62026473	62031559	0.0226	0.0894	0.2532	Zm00001d047463	9	130901839	130905884	0.0224	0.1087	0.2059	Sobic.001G368600
Zm00001d029196	1	61783914	61789718	0.0049	0.1297	0.0379	Zm00001d047464	9	130955169	130962136	0.005	0.1291	0.0385	Sobic.001G369000
Zm00001d029189	1	61571718	61574795	0.0448	0.1072	0.4178	Zm00001d047466	9	130966631	130969941	0.0565	0.1199	0.4715	Sobic.001G370100
Zm00001d029180	1	61214711	61233546	0.0274	0.125	0.2192	Zm00001d047471	9	131188483	131205097	0.0278	0.1195	0.2325	Sobic.001G370900
Zm00001d029174	1	60996905	60999925	0.0131	0.1848	0.0709	Zm00001d047472	9	131248332	131251561	0.0142	0.1829	0.0777	Sobic.001G371100
Zm00001d029173	1	60948835	60951140	0.023	0.1791	0.1286	Zm00001d047477	9	131427574	131429871	0.0233	0.1808	0.1287	Sobic.001G371400
Zm00001d029172	1	60939357	60939878	0.1066	0.2131	0.5	Zm00001d047478	9	131487415	131487951	0.0839	0.3096	0.2711	Sobic.001G371800
Zm00001d029170	1	60930751	60934311	0.0229	0.111	0.206	Zm00001d047479	9	131494599	131498207	0.0128	0.1486	0.0862	Sobic.001G371900
Zm00001d029164	1	60874573	60876557	0.0542	0.2964	0.1828	Zm00001d047480	9	131553828	131565761	0.0597	0.2376	0.2511	Sobic.001G372100
Zm00001d029144	1	60427117	60431202	0.0188	0.149	0.1258	Zm00001d047481	9	131630332	131634860	0.0171	0.1084	0.158	Sobic.001G372800
Zm00001d029143	1	60338845	60344732	0.0221	0.1274	0.1734	Zm00001d047482	9	131693047	131697968	0.0132	0.1264	0.1043	Sobic.001G372900
Zm00001d029135	1	59948045	59951123	0.0359	0.1739	0.2067	Zm00001d047487	9	131985732	131987306	0.0578	0.2584	0.2236	Sobic.001G373600
Zm00001d029130	1	59439362	59445017	0.0409	0.0887	0.4617	Zm00001d047489	9	132231651	132237250	0.0549	0.1111	0.4942	Sobic.001G373900
Zm00001d029126	1	59132630	59134681	0.1254	0.1396	0.8983	Zm00001d047492	9	132371095	132372733	0.0586	0.1532	0.3823	Sobic.001G374400
Zm00001d029124	1	59028004	59030626	0.0103	0.3909	0.0263	Zm00001d047493	9	132376286	132377372	0.0244	0.1897	0.1285	Sobic.001G374700
Zm00001d029120	1	58742447	58753879	0.033	0.1393	0.2369	Zm00001d047494	9	132492626	132525610	0.0416	0.1248	0.3336	Sobic.001G375100
Zm00001d029107	1	58280350	58280825	0.0151	0.3698	0.0407	Zm00001d047499	9	132750078	132750482	0.0119	0.4665	0.0256	Sobic.001G375800
Zm00001d029105	1	58197901	58201581	0.0119	0.1339	0.0891	Zm00001d047501	9	132763532	132766871	0.0187	0.1397	0.1342	Sobic.001G376700
Zm00001d029102	1	58055249	58057968	0.0202	0.1755	0.1152	Zm00001d047503	9	132776878	132779320	0.0174	0.1064	0.1632	Sobic.001G377000
Zm00001d029095	1	57648248	57697308	0.0301	0.0967	0.311	Zm00001d047506	9	132923056	132935649	0.011	0.079	0.1399	Sobic.001G378100
Zm00001d029078	1	57267805	57269655	0.0123	0.3815	0.0322	Zm00001d047512	9	133117299	133119480	0.0248	0.2273	0.1092	Sobic.001G379100
Zm00001d029064	1	56911430	56916805	0.032	0.1269	0.252	Zm00001d047519	9	133377512	133383097	0.0176	0.1164	0.1509	Sobic.001G380700
Zm00001d029056	1	56681471	56700079	0.0189	0.0858	0.2208	Zm00001d047522	9	133460977	133469214	0.0246	0.0809	0.3036	Sobic.001G381200
Zm00001d029053	1	56214309	56220473	0.0299	0.111	0.2692	Zm00001d047526	9	133629050	133634051	0.062	0.12	0.5169	Sobic.001G381500
Zm00001d029050	1	56107554	56110129	0.0117	0.1218	0.0961	Zm00001d047531	9	134014122	134018935	0.0348	0.1212	0.2868	Sobic.001G382000
Zm00001d029049	1	56106212	56106724	0.024	0.1664	0.1443	Zm00001d047532	9	134019944	134020447	0.0397	0.3294	0.1206	Sobic.001G382100
Zm00001d029047	1	56040100	56042760	0.0276	0.1611	0.1712	Zm00001d047533	9	134025005	134027671	0.0325	0.1439	0.2257	Sobic.001G382400
Zm00001d029023	1	55108882	55115021	0.0223	0.1158	0.1925	Zm00001d047537	9	134253655	134260501	0.0262	0.0876	0.2986	Sobic.001G384200
Zm00001d029011	1	54822256	54826599	0.0151	0.1363	0.1108	Zm00001d047538	9	134287311	134292209	0.03	0.1774	0.1693	Sobic.001G384600
Zm00001d029010	1	54753176	54756798	0.0288	0.2422	0.1189	Zm00001d047539	9	134366863	134371934	0.0257	0.2404	0.1067	Sobic.001G384700
Zm00001d029004	1	54451904	54484683	0.0127	0.1047	0.1214	Zm00001d047540	9	134441983	134470690	0.015	0.0993	0.1507	Sobic.001G385400
Zm00001d028995	1	54034211	54036320	0.0353	0.4489	0.0786	Zm00001d047554	9	135223915	135225952	0.021	0.3707	0.0566	Sobic.001G386000
Zm00001d028992	1	53883358	53885907	0.0444	0.1475	0.3014	Zm00001d047555	9	135294592	135297188	0.0489	0.1563	0.3127	Sobic.001G386200
Zm00001d028989	1	53771917	53776759	0.0716	0.0658	1.087	Zm00001d047558	9	135452418	135457138	0.0385	0.1619	0.2375	Sobic.001G386300
Zm00001d028986	1	53579645	53583324	0.0339	0.1676	0.2023	Zm00001d047559	9	135498629	135502493	0.0318	0.178	0.1787	Sobic.001G386600
Zm00001d028982	1	53462144	53462362	0.0644	0.2395	0.269	Zm00001d047560	9	135552770	135553699	0.0304	0.1895	0.1607	Sobic.001G387000
Zm00001d028980	1	53451859	53454849	0.0179	0.1686	0.1063	Zm00001d047562	9	135605511	135608671	0.0228	0.1782	0.1277	Sobic.001G387300
Zm00001d028974	1	53368438	53370381	0.023	0.3248	0.0707	Zm00001d047563	9	135613729	135615657	0.0278	0.3515	0.0791	Sobic.001G387600
Zm00001d028971	1	53292747	53300706	0.0127	0.0958	0.1325	Zm00001d047566	9	135786367	135793506	0.02	0.1302	0.1532	Sobic.001G387800
Zm00001d028964	1	53145602	53154854	0.0461	0.0781	0.5895	Zm00001d047574	9	136088982	136094529	0.0485	0.0931	0.5204	Sobic.001G388400
Zm00001d028957	1	52860772	52861856	0.0471	0.1907	0.2471	Zm00001d047573	9	135979484	135980791	0.0376	0.7259	0.0519	Sobic.001G389300
Zm00001d028953	1	52749160	52749765	0.0702	0.208	0.3374	Zm00001d047568	9	135870804	135871424	0.0929	0.0787	1.1797	Sobic.001G389700
Zm00001d028948	1	52518690	52523101	0.0532	0.7568	0.0702	Zm00001d047597	9	136692838	136695558	0.0469	0.4889	0.096	Sobic.001G390300
Zm00001d028946	1	52499430	52509398	0.022	0.1399	0.1573	Zm00001d047594	9	136613119	136620199	0.0276	0.1111	0.2484	Sobic.001G390500
Zm00001d028941	1	52310307	52310813	0.064	0.3626	0.1766	Zm00001d047591	9	136547131	136547676	0.0997	0.3593	0.2774	Sobic.001G390700
Zm00001d028931	1	51977839	51979551	0.0194	0.4152	0.0468	Zm00001d047582	9	136350922	136352658	0.0245	0.6515	0.0376	Sobic.001G391300
Zm00001d028930	1	51839504	51841800	0.0336	0.2796	0.1201	Zm00001d047579	9	136185732	136187949	0.0427	0.3362	0.1271	Sobic.001G391500
Zm00001d028923	1	51720934	51725330	0.0099	0.1033	0.0963	Zm00001d047601	9	136758400	136763052	0.0101	0.1111	0.0913	Sobic.001G392300
Zm00001d028921	1	51589142	51593606	0.0506	0.1954	0.2587	Zm00001d047603	9	136816009	136820004	0.0503	0.1904	0.2644	Sobic.001G392500
Zm00001d028920	1	51491053	51497733	0.0371	0.1245	0.2978	Zm00001d047607	9	136943102	136964868	0.0418	0.1053	0.3971	Sobic.001G392600
Zm00001d028916	1	51361873	51362499	0.0371	0.3215	0.1154	Zm00001d047614	9	137029373	137029981	0.0263	0.2571	0.1021	Sobic.001G393200
Zm00001d028915	1	51076671	51160417	0.0528	0.1498	0.3526	Zm00001d047617	9	137102247	137104733	0.059	0.1267	0.4658	Sobic.001G393401
Zm00001d028905	1	50443216	50455013	0.0131	0.1268	0.1035	Zm00001d047632	9	137491058	137497818	0.0217	0.1152	0.188	Sobic.001G394400
Zm00001d028898	1	50140349	50144895	0.0199	0.1209	0.1645	Zm00001d047633	9	137595058	137599928	0.0176	0.158	0.1111	Sobic.001G395100
Zm00001d028895	1	49992905	49996375	0.0135	0.1301	0.104	Zm00001d047634	9	137661761	137664763	0.0154	0.2132	0.0721	Sobic.001G395300
Zm00001d028894	1	49987804	49990811	0.0342	0.1266	0.2702	Zm00001d047635	9	137667495	137670992	0.0535	0.1149	0.4652	Sobic.001G395400
Zm00001d028890	1	49809777	49823368	0.0545	0.1107	0.4924	Zm00001d047636	9	137787062	137801220	0.0445	0.1056	0.4213	Sobic.001G395500
Zm00001d028889	1	49802519	49804621	0.0424	0.4516	0.0939	Zm00001d047638	9	137806640	137809629	0.0492	0.3986	0.1234	Sobic.001G395800
Zm00001d028887	1	49660780	49662585	0.0312	0.4495	0.0694	Zm00001d047651	9	138081277	138082483	0.0229	0.5691	0.0403	Sobic.001G395900
Zm00001d028885	1	49597329	49601184	0.0819	0.1207	0.679	Zm00001d047639	9	137824154	137836628	0.0927	0.1693	0.5478	Sobic.001G396100
Zm00001d028879	1	49496883	49497413	0.0505	0.2794	0.1809	Zm00001d047644	9	137917348	137917737	0.0792	0.2176	0.3639	Sobic.001G396400
Zm00001d028870	1	49176439	49177083	0.049	0.4355	0.1126	Zm00001d047664	9	138540104	138540709	0.0388	0.4439	0.0875	Sobic.001G397300
Zm00001d028867	1	49060954	49063784	0.0159	0.2489	0.064	Zm00001d047662	9	138444624	138454244	0.029	0.1893	0.1532	Sobic.001G397600
Zm00001d028841	1	48337931	48338995	0.0312	0.2622	0.1191	Zm00001d047672	9	138813003	138814031	0.0254	0.2316	0.1098	Sobic.001G398300
Zm00001d028840	1	48333284	48337489	0.0364	0.1301	0.2797	Zm00001d047673	9	138866750	138871118	0.0461	0.1569	0.2941	Sobic.001G398400
Zm00001d028838	1	48287887	48288669	0.0654	0.2692	0.2428	Zm00001d047674	9	138953556	138954164	0.0407	0.2522	0.1615	Sobic.001G398500
Zm00001d028830	1	47982359	47988628	0.0173	0.1377	0.1259	Zm00001d047677	9	139088455	139094438	0.0281	0.0858	0.3268	Sobic.001G399200
Zm00001d028829	1	47880745	47883443	0.0365	0.2178	0.1674	Zm00001d047680	9	139135750	139139119	0.038	0.2277	0.167	Sobic.001G399400
Zm00001d028825	1	47748642	47754005	0.0439	0.0533	0.8236	Zm00001d047683	9	139193291	139198582	0.0286	0.1145	0.2495	Sobic.001G400000
Zm00001d028820	1	47593455	47595021	0.0276	0.293	0.0942	Zm00001d047687	9	139353622	139355151	0.0215	0.2715	0.0793	Sobic.001G400300
Zm00001d028813	1	47398578	47403781	0.041	0.1492	0.2745	Zm00001d047688	9	139359602	139363816	0.0658	0.0989	0.6655	Sobic.001G401400
Zm00001d028812	1	47211776	47217612	0.035	0.17	0.2056	Zm00001d047689	9	139363842	139370232	0.033	0.1193	0.2764	Sobic.001G401500
Zm00001d028811	1	47152651	47153994	0.0053	0.2092	0.0253	Zm00001d047694	9	139387993	139389339	0.0079	0.2814	0.0282	Sobic.001G401600
Zm00001d028810	1	47141802	47151051	0.0228	0.1604	0.1422	Zm00001d047695	9	139390737	139394155	0.0505	0.2092	0.2413	Sobic.001G401700
Zm00001d028806	1	46955327	46956671	0.0221	0.5251	0.0421	Zm00001d047698	9	139494480	139495729	0.0397	0.5911	0.0672	Sobic.001G402200
Zm00001d028804	1	46898667	46903474	0.0196	0.1083	0.1805	Zm00001d047699	9	139511447	139519492	0.0097	0.144	0.0672	Sobic.001G402300
Zm00001d028803	1	46852702	46858687	0.1059	0.1283	0.826	Zm00001d047701	9	139521817	139527879	0.0813	0.1177	0.6908	Sobic.001G402400
Zm00001d028793	1	46498733	46499395	0.0175	0.5432	0.0322	Zm00001d047705	9	139633495	139634151	0.021	0.2723	0.077	Sobic.001G403300
Zm00001d028787	1	46389553	46393554	0.0161	0.0751	0.2149	Zm00001d047706	9	139664856	139667272	0.0469	0.1382	0.3392	Sobic.001G403400
Zm00001d028786	1	46381297	46384012	0.0108	0.1768	0.0612	Zm00001d047707	9	139669683	139672630	0.0223	0.1287	0.173	Sobic.001G403500
Zm00001d028784	1	46374276	46377587	0.018	0.1882	0.0957	Zm00001d047709	9	139691722	139692531	0.0261	0.2556	0.1023	Sobic.001G403700
Zm00001d028782	1	46316119	46319693	0.011	0.091	0.1209	Zm00001d047713	9	139754473	139758419	0.0094	0.1041	0.0907	Sobic.001G404100
Zm00001d028774	1	46171809	46175164	0.017	0.2045	0.0833	Zm00001d047719	9	139925463	139928258	0.0267	0.1699	0.1572	Sobic.001G404700
Zm00001d028773	1	46156410	46170403	0.0079	0.1701	0.0467	Zm00001d047720	9	139930628	139934906	0.0157	0.1851	0.0851	Sobic.001G404800
Zm00001d028769	1	46006891	46011253	0.0182	0.291	0.0627	Zm00001d047721	9	139936542	139944472	0.0232	0.2048	0.1133	Sobic.001G405100
Zm00001d028768	1	45981264	45982037	0.0327	0.1667	0.1959	Zm00001d047722	9	139946014	139946769	0.0728	0.143	0.5088	Sobic.001G405150
Zm00001d028761	1	45864595	45867995	0.0323	0.1428	0.2259	Zm00001d047723	9	140000414	140003136	0.0206	0.2366	0.087	Sobic.001G405400
Zm00001d028755	1	45602342	45605011	0.0337	0.2142	0.1571	Zm00001d047727	9	140058258	140061859	0.0401	0.2777	0.1444	Sobic.001G405900
Zm00001d028754	1	45596914	45598386	0.0633	0.2412	0.2626	Zm00001d047728	9	140062761	140064254	0.068	0.2065	0.3294	Sobic.001G406000
Zm00001d028752	1	45537884	45539961	0.0218	0.2102	0.1038	Zm00001d047732	9	140181927	140183785	0.0297	0.2281	0.13	Sobic.001G406300
Zm00001d028742	1	44975070	44978277	0.0168	0.1054	0.1589	Zm00001d047743	9	140447306	140450284	0.0259	0.2024	0.128	Sobic.001G407600
Zm00001d028744	1	45107095	45112661	0.0279	0.294	0.0949	Zm00001d047744	9	140583213	140586612	0.0412	0.2959	0.1392	Sobic.001G407800
Zm00001d028736	1	44721407	44722183	0.0119	0.1992	0.0597	Zm00001d047745	9	140623647	140624423	0.0127	0.2923	0.0435	Sobic.001G408100
Zm00001d028730	1	44532354	44536303	0.0666	0.1485	0.4483	Zm00001d047747	9	140734592	140740564	0.1446	0.171	0.8457	Sobic.001G408500
Zm00001d028727	1	44512777	44518048	0.0284	0.1235	0.2297	Zm00001d047749	9	140823447	140828462	0.0233	0.1099	0.2119	Sobic.001G408800
Zm00001d028721	1	44340623	44341737	0.0348	0.3332	0.1043	Zm00001d047752	9	140901122	140902338	0.0565	0.2809	0.2012	Sobic.001G409200
Zm00001d028714	1	44013642	44016256	0.03	0.2135	0.1407	Zm00001d047753	9	140907239	140909664	0.054	0.2078	0.26	Sobic.001G409700
Zm00001d028713	1	44009629	44012885	0.0078	0.146	0.0536	Zm00001d047754	9	140910564	140916186	0.0109	0.1191	0.0911	Sobic.001G409900
Zm00001d028712	1	43999111	44006680	0.0335	0.125	0.2679	Zm00001d047755	9	140918274	140926061	0.0762	0.1164	0.6548	Sobic.001G410000
Zm00001d028711	1	43908553	43911257	0.0358	0.6371	0.0562	Zm00001d047758	9	141026557	141029745	0.0176	0.5858	0.0301	Sobic.001G410100
Zm00001d028709	1	43901180	43904278	0.0196	0.2319	0.0846	Zm00001d047757	9	141020616	141024529	0.02	0.2114	0.0947	Sobic.001G410200
Zm00001d028699	1	43566683	43581725	0.044	0.1012	0.435	Zm00001d047762	9	141201656	141214861	0.0533	0.1086	0.4908	Sobic.001G411900
Zm00001d028698	1	43439526	43446781	0.0379	0.1556	0.2437	Zm00001d047763	9	141267121	141272195	0.0319	0.087	0.3669	Sobic.001G412100
Zm00001d028696	1	43359353	43361346	0.0692	0.1555	0.4449	Zm00001d047764	9	141294111	141296894	0.0781	0.1924	0.406	Sobic.001G412400
Zm00001d028691	1	43312091	43316577	0.0394	0.0932	0.4224	Zm00001d047767	9	141351284	141354969	0.0554	0.1549	0.3573	Sobic.001G413200
Zm00001d028687	1	43083284	43088852	0.0088	0.1252	0.0702	Zm00001d047769	9	141363314	141368940	0.0102	0.1231	0.0825	Sobic.001G413900
Zm00001d028685	1	43042365	43043297	0.0372	0.0615	0.6047	Zm00001d047771	9	141378956	141379948	0.0583	0.2243	0.2598	Sobic.001G414200
Zm00001d028679	1	42783762	42786862	0.0256	0.5587	0.0457	Zm00001d047772	9	141397422	141400452	0.0301	0.338	0.089	Sobic.001G414500
Zm00001d028676	1	42757820	42761547	0.0046	0.0581	0.0797	Zm00001d047777	9	141491226	141495952	0.0679	0.1095	0.62	Sobic.001G415000
Zm00001d028675	1	42746694	42748113	0.0196	0.22	0.089	Zm00001d047779	9	141540110	141541136	0.0148	0.3595	0.0411	Sobic.001G415200
Zm00001d028671	1	42457173	42465916	0.0121	0.1311	0.0923	Zm00001d047780	9	141567592	141575710	0.0121	0.1273	0.0951	Sobic.001G415300
Zm00001d028668	1	42435721	42438109	0.0185	0.1081	0.1709	Zm00001d047782	9	141644089	141645766	0.0315	0.1757	0.1793	Sobic.001G415500
Zm00001d028667	1	42392374	42392922	0.0349	0.3245	0.1076	Zm00001d047786	9	141773136	141773735	0.0524	0.2296	0.2285	Sobic.001G416200
Zm00001d028656	1	42051353	42054601	0.0153	0.1422	0.1079	Zm00001d047793	9	141894232	141897109	0.0294	0.1434	0.205	Sobic.001G417800
Zm00001d028655	1	41897894	41901694	0.0228	0.1695	0.1347	Zm00001d047794	9	141969609	141972555	0.089	0.2415	0.3685	Sobic.001G417900
Zm00001d028653	1	41833738	41838204	0.0095	0.1136	0.0834	Zm00001d047797	9	142003891	142008103	0.01	0.1128	0.0887	Sobic.001G418100
Zm00001d028643	1	41696883	41698484	0.0152	0.2053	0.0741	Zm00001d047800	9	142110332	142111936	0.0384	0.1422	0.2704	Sobic.001G418700
Zm00001d028642	1	41591107	41596895	0.2044	0.138	1.4804	Zm00001d047801	9	142137063	142141520	0.0261	0.1912	0.1364	Sobic.001G418800
Zm00001d028625	1	41269098	41270850	0.0594	0.2204	0.2695	Zm00001d047802	9	142157579	142159500	0.0867	0.2203	0.3936	Sobic.001G420300
Zm00001d028623	1	41163185	41168227	0.0317	0.1241	0.2551	Zm00001d047803	9	142178029	142178460	0.0476	0.1988	0.2393	Sobic.001G420500
Zm00001d028620	1	41086669	41088588	0.0137	0.174	0.0786	Zm00001d047804	9	142203289	142205193	0.017	0.1718	0.0988	Sobic.001G420700
Zm00001d028619	1	41016994	41022002	0.0163	0.0898	0.1819	Zm00001d047805	9	142245013	142254604	0.0504	0.1288	0.3912	Sobic.001G420800
Zm00001d028616	1	40942152	40945320	0.0157	0.2413	0.0651	Zm00001d047806	9	142285993	142289465	0.0134	0.2181	0.0613	Sobic.001G420900
Zm00001d028608	1	40713008	40718506	0.0286	0.1013	0.2821	Zm00001d047808	9	142331350	142336894	0.0415	0.1148	0.3617	Sobic.001G421500
Zm00001d028606	1	40594616	40599175	0.0203	0.1281	0.1584	Zm00001d047812	9	142388915	142393403	0.0399	0.1908	0.2089	Sobic.001G421700
Zm00001d028603	1	40510526	40516015	0.0279	0.1403	0.199	Zm00001d047813	9	142473442	142477283	0.041	0.1281	0.3201	Sobic.001G421900
Zm00001d028601	1	40428759	40431019	0.0095	0.2778	0.0343	Zm00001d047814	9	142497782	142500049	0.015	0.2622	0.0573	Sobic.001G422100
Zm00001d028598	1	40268286	40268585	0.0192	0.3525	0.0545	Zm00001d047820	9	142587964	142588263	0.0319	0.4559	0.0699	Sobic.001G422366
Zm00001d028593	1	40162847	40168804	0.0258	0.1009	0.2556	Zm00001d047823	9	142600819	142606209	0.0813	0.1437	0.5661	Sobic.001G422700
Zm00001d028590	1	40108125	40108961	0.0033	0.1323	0.0247	Zm00001d047824	9	142612911	142613747	0.0033	0.1687	0.0198	Sobic.001G422900
Zm00001d028586	1	40092188	40097279	0.0143	0.1361	0.105	Zm00001d047828	9	142625874	142631952	0.0159	0.1301	0.1223	Sobic.001G423300
Zm00001d028579	1	39746224	39755459	0.0643	0.163	0.3947	Zm00001d047831	9	142709045	142720186	0.0823	0.175	0.4704	Sobic.001G423700
Zm00001d028570	1	39410431	39417092	0.0449	0.1293	0.3471	Zm00001d047833	9	142784493	142792921	0.0739	0.0804	0.9195	Sobic.001G424700
Zm00001d028569	1	39402992	39408469	0.0251	0.074	0.3385	Zm00001d047834	9	142795903	142800053	0.0329	0.0805	0.4094	Sobic.001G424800
Zm00001d028568	1	39393998	39401889	0.0102	0.1134	0.0896	Zm00001d047835	9	142826331	142832989	0.0151	0.1188	0.1268	Sobic.001G425000
Zm00001d028567	1	39386655	39389622	0.0465	0.2042	0.2275	Zm00001d047837	9	142882570	142887070	0.0447	0.1366	0.3271	Sobic.001G425100
Zm00001d028566	1	39242181	39247183	0.0352	0.0962	0.3662	Zm00001d047839	9	143011655	143016797	0.0564	0.1387	0.4064	Sobic.001G425200
Zm00001d028565	1	39236494	39239663	0.0125	0.2384	0.0525	Zm00001d047840	9	143017079	143020101	0.0388	0.4339	0.0893	Sobic.001G425300
Zm00001d028560	1	39154936	39163793	0.0151	0.0853	0.1768	Zm00001d047842	9	143025369	143032070	0.0098	0.15	0.0655	Sobic.001G425700
Zm00001d028554	1	38993551	38998358	0.0523	0.0562	0.9303	Zm00001d047843	9	143110631	143116522	0.0288	0.0943	0.3053	Sobic.001G426100
Zm00001d028543	1	38734079	38737199	0.0244	0.0774	0.3145	Zm00001d047848	9	143212352	143215236	0.02	0.1066	0.1881	Sobic.001G426900
Zm00001d028539	1	38638860	38643914	0.0135	0.1199	0.1129	Zm00001d047849	9	143268467	143272885	0.0147	0.1296	0.1134	Sobic.001G427300
Zm00001d028535	1	38516176	38520014	0.0222	0.1849	0.1202	Zm00001d047853	9	143469550	143474545	0.0809	0.0622	1.3008	Sobic.001G427800
Zm00001d028534	1	38449782	38457129	0.0243	0.1433	0.1696	Zm00001d047854	9	143512868	143522027	0.0124	0.0747	0.1667	Sobic.001G427900
Zm00001d028533	1	38404713	38407235	0.012	0.1488	0.0804	Zm00001d047855	9	143527664	143530195	0.0198	0.1324	0.1495	Sobic.001G428000
Zm00001d028532	1	38393485	38403506	0.0164	0.1211	0.1358	Zm00001d047856	9	143533332	143538930	0.0107	0.1495	0.0718	Sobic.001G428100
Zm00001d028531	1	38338679	38342235	0.013	0.1119	0.1161	Zm00001d047857	9	143574683	143579473	0.0231	0.0989	0.2338	Sobic.001G428200
Zm00001d028529	1	38255155	38258570	0.0184	0.1224	0.1506	Zm00001d047859	9	143633531	143636108	0.0169	0.1537	0.1099	Sobic.001G428400
Zm00001d028524	1	38080422	38081126	0.0648	0.2401	0.2697	Zm00001d047860	9	143638759	143639535	0.0351	0.1729	0.2029	Sobic.001G428700
Zm00001d028522	1	38045919	38047692	0.0222	0.1579	0.1404	Zm00001d047868	9	143837505	143839327	0.008	0.3089	0.0259	Sobic.001G429000
Zm00001d028514	1	37841039	37846575	0.0443	0.0984	0.4499	Zm00001d047875	9	144021986	144032236	0.0765	0.2111	0.3623	Sobic.001G429300
Zm00001d028513	1	37762852	37767856	0.0398	0.1056	0.3768	Zm00001d047876	9	144032494	144040580	0.0457	0.1324	0.3448	Sobic.001G429400
Zm00001d028510	1	37501237	37502382	0.0244	0.4979	0.0489	Zm00001d047877	9	144058371	144059579	0.0441	0.2732	0.1614	Sobic.001G429700
Zm00001d028504	1	37284320	37286411	0.0565	0.3242	0.1744	Zm00001d047878	9	144091969	144094662	0.0486	0.1904	0.2553	Sobic.001G430000
Zm00001d028503	1	37265122	37266559	0.0747	0.1081	0.6906	Zm00001d047879	9	144101923	144102207	0.0684	0.3692	0.1853	Sobic.001G430100
Zm00001d028490	1	36826368	36843555	0.0132	0.1076	0.1229	Zm00001d047882	9	144129671	144139999	0.0216	0.1024	0.2105	Sobic.001G431000
Zm00001d028458	1	35511389	35511664	0.0598	0.3419	0.1749	Zm00001d047888	9	144331028	144331303	0.0271	0.2178	0.1243	Sobic.001G432000
Zm00001d028464	1	35718861	35785612	0.0317	0.1392	0.2275	Zm00001d047889	9	144394809	144456468	0.0464	0.1468	0.3162	Sobic.001G432200
Zm00001d028471	1	35960441	35964750	0.0261	0.3577	0.0731	Zm00001d047893	9	144511510	144516403	0.0118	0.3462	0.0342	Sobic.001G432800
Zm00001d028473	1	36041162	36047534	0.0861	0.1327	0.6486	Zm00001d047894	9	144521555	144528550	0.0198	0.1058	0.187	Sobic.001G433100
Zm00001d028477	1	36246226	36256685	0.0118	0.1093	0.1076	Zm00001d047896	9	144617709	144628809	0.0959	0.6031	0.159	Sobic.001G433700
Zm00001d028481	1	36474424	36485449	0.0127	0.135	0.0941	Zm00001d047897	9	144666584	144679077	0.0104	0.1529	0.0679	Sobic.001G433800
Zm00001d028484	1	36588522	36592955	0.0379	0.2604	0.1455	Zm00001d047900	9	144758484	144765002	0.0808	0.2803	0.2882	Sobic.001G434100
Zm00001d028451	1	35300769	35301761	0.0247	0.5799	0.0425	Zm00001d047901	9	144775299	144776309	0.0139	0.2035	0.0685	Sobic.001G434300
Zm00001d028445	1	35204318	35205343	0.0859	0.3771	0.2277	Zm00001d047907	9	144889620	144890472	0.1168	0.2901	0.4025	Sobic.001G434800
Zm00001d028443	1	35131038	35136000	0.0123	0.1364	0.0903	Zm00001d047908	9	144956737	144961467	0.0113	0.0983	0.1146	Sobic.001G434900
Zm00001d028436	1	34959814	34966593	0.0248	0.1206	0.2058	Zm00001d047910	9	144997539	145004862	0.0157	0.1161	0.1352	Sobic.001G435400
Zm00001d028429	1	34709436	34713166	0.1063	0.0539	1.9709	Zm00001d047911	9	145078478	145081740	0.0521	0.1445	0.3606	Sobic.001G435700
Zm00001d028427	1	34657783	34659222	0.0073	0.2011	0.0361	Zm00001d047915	9	145099813	145101252	0.0148	0.1906	0.0779	Sobic.001G436100
Zm00001d028423	1	34540138	34541979	0.0228	0.2103	0.1083	Zm00001d047916	9	145292692	145294439	0.0321	0.2011	0.1595	Sobic.001G436500
Zm00001d028416	1	34211830	34214257	0.0088	0.3134	0.028	Zm00001d047917	9	145316019	145318700	0.0317	0.2977	0.1065	Sobic.001G437000
Zm00001d028415	1	34144566	34150213	0.0527	0.1411	0.3732	Zm00001d047918	9	145335886	145337826	0.0305	0.1325	0.2304	Sobic.001G437100
Zm00001d028414	1	34138159	34143845	0.0359	0.0999	0.3593	Zm00001d047920	9	145447823	145457166	0.036	0.0962	0.3745	Sobic.001G437200
Zm00001d028413	1	34109298	34111567	0.0183	0.1226	0.1494	Zm00001d047921	9	145465257	145467375	0.0322	0.1436	0.224	Sobic.001G437300
Zm00001d028412	1	34030313	34038303	0.0345	0.1004	0.3439	Zm00001d047923	9	145518101	145525765	0.0289	0.1092	0.2645	Sobic.001G437500
Zm00001d028406	1	33752854	33754497	0.0113	0.4718	0.0239	Zm00001d047931	9	145651651	145653291	0.0261	0.5381	0.0484	Sobic.001G438100
Zm00001d028405	1	33744708	33745907	0.0818	0.2337	0.35	Zm00001d047934	9	145672848	145674204	0.0533	0.2197	0.2424	Sobic.001G438500
Zm00001d028399	1	33544073	33546571	0.0334	0.3822	0.0875	Zm00001d047939	9	145775149	145777864	0.0701	0.3062	0.2289	Sobic.001G439200
Zm00001d028396	1	33303345	33310707	0.0227	0.1013	0.2237	Zm00001d047941	9	145890819	145895947	0.0475	0.118	0.4023	Sobic.001G439600
Zm00001d028392	1	33147676	33150346	0.0051	0.1551	0.033	Zm00001d047942	9	145900630	145902898	0.0254	0.2177	0.1167	Sobic.001G439700
Zm00001d028389	1	33035884	33036654	0.0716	0.1414	0.5061	Zm00001d047944	9	145916111	145916869	0.078	0.1545	0.505	Sobic.001G439900
Zm00001d028385	1	32816668	32820422	0.1313	0.196	0.6697	Zm00001d047955	9	146097906	146100939	0.107	0.1504	0.7112	Sobic.001G440600
Zm00001d028384	1	32801911	32809405	0.038	0.1204	0.3156	Zm00001d047958	9	146174889	146177189	0	0.1916	0	Sobic.001G440700
Zm00001d028380	1	32678385	32692019	0.0432	0.1467	0.2944	Zm00001d047960	9	146288097	146293266	0.035	0.0824	0.4247	Sobic.001G440800
Zm00001d028377	1	32606648	32607667	0.0181	0.1702	0.1065	Zm00001d047962	9	146348708	146352812	0.0838	0.1798	0.4661	Sobic.001G440900
Zm00001d028373	1	32472096	32478283	0.0218	0.0843	0.2582	Zm00001d047965	9	146540635	146546312	0.0237	0.1214	0.1956	Sobic.001G441200
Zm00001d028372	1	32433751	32442505	0.0333	0.0881	0.3782	Zm00001d047967	9	146611340	146618721	0.0398	0.0837	0.4757	Sobic.001G441400
Zm00001d028371	1	32428519	32429178	0.0259	0.2094	0.1237	Zm00001d047968	9	146641666	146642304	0.05	0.4045	0.1236	Sobic.001G441500
Zm00001d028370	1	32363713	32367026	0.0247	0.1858	0.1331	Zm00001d047969	9	146642718	146646417	0.0236	0.2012	0.1171	Sobic.001G441600
Zm00001d028361	1	32068552	32072460	0.0507	0.1356	0.3741	Zm00001d047976	9	146835862	146839383	0.0325	0.2281	0.1426	Sobic.001G443000
Zm00001d028359	1	32043753	32048554	0.0094	0.1369	0.0689	Zm00001d047977	9	146880543	146884586	0.0141	0.1179	0.1196	Sobic.001G443200
Zm00001d028358	1	31888102	31908777	0.0393	0.067	0.5858	Zm00001d047979	9	146948067	146968055	0.0357	0.085	0.4203	Sobic.001G443300
Zm00001d028352	1	31683717	31688115	0.051	0.0732	0.6965	Zm00001d047983	9	147127843	147139955	0.0037	0.1225	0.0299	Sobic.001G444300
Zm00001d028339	1	31208608	31218917	0.0463	0.1176	0.3935	Zm00001d047986	9	147260633	147267480	0.0499	0.0938	0.5322	Sobic.001G445100
Zm00001d028319	1	30559316	30563559	0.0283	0.3437	0.0823	Zm00001d047990	9	147341628	147346221	0.0216	0.3295	0.0657	Sobic.001G446000
Zm00001d028307	1	29957661	29960895	0.0678	0.307	0.2209	Zm00001d047993	9	147425381	147428673	0.0687	0.2404	0.2858	Sobic.001G447100
Zm00001d028304	1	29830012	29832203	0.0326	0.2662	0.1224	Zm00001d047995	9	147605077	147607285	0.0629	0.1945	0.3232	Sobic.001G447400
Zm00001d028299	1	29671337	29676427	0.0202	0.1476	0.137	Zm00001d047998	9	147612453	147617340	0.0161	0.1757	0.0919	Sobic.001G447600
Zm00001d028297	1	29513368	29517917	0.0656	0.0902	0.7273	Zm00001d047999	9	147624186	147626585	0.0682	0.1086	0.628	Sobic.001G447800
Zm00001d028294	1	29450944	29452323	0.0146	0.2195	0.0663	Zm00001d048008	9	147881953	147883344	0.0181	0.3217	0.0562	Sobic.001G448700
Zm00001d028287	1	29239110	29240679	0.0355	0.2001	0.1777	Zm00001d048013	9	148005970	148007618	0.0421	0.2459	0.1711	Sobic.001G449100
Zm00001d028286	1	29234777	29236687	0.045	0.2108	0.2135	Zm00001d048016	9	148015188	148017104	0.0489	0.2962	0.1652	Sobic.001G449300
Zm00001d028285	1	29171324	29180599	0.0261	0.1463	0.1782	Zm00001d048017	9	148119847	148140639	0.0389	0.1551	0.251	Sobic.001G449400
Zm00001d028284	1	29163500	29167598	0.0249	0.2282	0.1092	Zm00001d048019	9	148172094	148176356	0.0484	0.1783	0.2712	Sobic.001G449500
Zm00001d028282	1	29125756	29127204	0.0379	0.3834	0.0988	Zm00001d048021	9	148185906	148187354	0.0288	0.5047	0.057	Sobic.001G449700
Zm00001d028274	1	28825530	28829211	0.0513	0.1323	0.3878	Zm00001d048026	9	148343225	148347942	0.0649	0.1574	0.4125	Sobic.001G450400
Zm00001d028273	1	28802882	28804087	0.0157	0.2872	0.0547	Zm00001d048027	9	148352503	148353498	0.0215	0.2206	0.0975	Sobic.001G450500
Zm00001d028272	1	28789870	28800586	0.033	0.1016	0.3248	Zm00001d048028	9	148355084	148360632	0.0275	0.1192	0.231	Sobic.001G450600
Zm00001d028266	1	28615299	28617125	0.0418	0.2081	0.201	Zm00001d048045	9	148686754	148689052	0.0438	0.174	0.2515	Sobic.001G450900
Zm00001d028265	1	28609279	28614414	0.031	0.1001	0.3097	Zm00001d048046	9	148718695	148724289	0.0326	0.1019	0.32	Sobic.001G451000
Zm00001d028262	1	28392801	28405146	0.0231	0.1232	0.1879	Zm00001d048047	9	148736781	148750370	0.0303	0.1264	0.2401	Sobic.001G451300
Zm00001d028261	1	28226067	28235042	0.016	0.1061	0.1512	Zm00001d048049	9	148853802	148864820	0.021	0.119	0.1764	Sobic.001G451400
Zm00001d028260	1	28169233	28171917	0.0139	0.4418	0.0315	Zm00001d048050	9	148903155	148910943	0.0174	0.1932	0.0901	Sobic.001G451500
Zm00001d028243	1	27817413	27821834	0.0155	0.3549	0.0437	Zm00001d048055	9	149059512	149063313	0.0115	0.2923	0.0395	Sobic.001G452900
Zm00001d028241	1	27700703	27702800	0.0074	0.4188	0.0178	Zm00001d048061	9	149108412	149109896	0.0273	1.1389	0.024	Sobic.001G453200
Zm00001d028231	1	27407335	27410561	0.0196	0.2635	0.0744	Zm00001d048066	9	149283435	149286730	0.0409	0.2728	0.1499	Sobic.001G453900
Zm00001d028229	1	27301799	27306634	0.0306	0.1489	0.2059	Zm00001d048076	9	149401433	149406529	0.045	0.1543	0.2919	Sobic.001G454700
Zm00001d028227	1	27280055	27286285	0.0206	0.1232	0.1671	Zm00001d048080	9	149454969	149461485	0.0181	0.1479	0.1226	Sobic.001G455000
Zm00001d028218	1	26887363	26899704	0.0171	0.1233	0.1384	Zm00001d048081	9	149598933	149607634	0.0119	0.1414	0.0841	Sobic.001G455800
Zm00001d028217	1	26873846	26883816	0.0449	0.1516	0.2961	Zm00001d048082	9	149613002	149621302	0.0529	0.2498	0.2116	Sobic.001G455900
Zm00001d028216	1	26771165	26776231	0.016	0.1317	0.1214	Zm00001d048083	9	149627346	149632516	0.0194	0.0949	0.2048	Sobic.001G456000
Zm00001d028214	1	26610563	26614024	0.0135	0.1128	0.1201	Zm00001d048084	9	149786807	149790346	0.0075	0.1346	0.0559	Sobic.001G456100
Zm00001d028210	1	26517879	26521293	0.0424	0.207	0.2047	Zm00001d048086	9	149842814	149846476	0.0415	0.2505	0.1655	Sobic.001G456500
Zm00001d028207	1	26334264	26346936	0.0433	0.1626	0.2664	Zm00001d048091	9	149914247	149918405	0.0264	0.1298	0.2035	Sobic.001G457000
Zm00001d028203	1	26130882	26140505	0.0368	0.1061	0.3466	Zm00001d048096	9	150083877	150093236	0.0498	0.1087	0.458	Sobic.001G457900
Zm00001d028201	1	26041525	26045818	0.001	0.1191	0.0083	Zm00001d048100	9	150165986	150170048	0.001	0.1007	0.0097	Sobic.001G458200
Zm00001d028194	1	25921625	25926361	0.0179	0.1236	0.145	Zm00001d048102	9	150279277	150284593	0.0121	0.1664	0.0729	Sobic.001G458800
Zm00001d028195	1	25927770	25930520	0.0627	0.1941	0.3232	Zm00001d048104	9	150285885	150288797	0.0463	0.211	0.2194	Sobic.001G458900
Zm00001d028193	1	25916570	25919479	0.0654	0.1462	0.4469	Zm00001d048105	9	150290243	150292984	0.0588	0.1644	0.3578	Sobic.001G459200
Zm00001d028188	1	25760320	25767012	0.0244	0.0936	0.2607	Zm00001d048108	9	150346816	150354942	0.038	0.1743	0.2181	Sobic.001G460000
Zm00001d028185	1	25738664	25741208	0.0612	0.2115	0.2894	Zm00001d048109	9	150356874	150359747	0.0608	0.0883	0.6885	Sobic.001G460300
Zm00001d028022	1	20604487	20614451	0.0277	0.1331	0.2082	Zm00001d048115	9	150393785	150408118	0.0296	0.1036	0.2861	Sobic.001G460800
Zm00001d028025	1	20833688	20836416	0.0173	0.2099	0.0823	Zm00001d048117	9	150410615	150412981	0.0198	0.2797	0.0707	Sobic.001G461200
Zm00001d028034	1	20930892	20939295	0.0304	0.1151	0.2639	Zm00001d048119	9	150475824	150486585	0.0323	0.1256	0.2572	Sobic.001G461400
Zm00001d028036	1	21009580	21010372	0.1091	0.1032	1.0571	Zm00001d048121	9	150487772	150489728	0.0822	0.1887	0.4356	Sobic.001G461500
Zm00001d028040	1	21293997	21296983	0.0033	0.0548	0.06	Zm00001d048122	9	150491614	150495368	0.0133	0.3462	0.0383	Sobic.001G461900
Zm00001d028043	1	21388224	21388658	0.0398	0.2189	0.1819	Zm00001d048123	9	150498053	150498481	0.0554	0.2798	0.198	Sobic.001G462100
Zm00001d028045	1	21501810	21527021	0.0089	0.1018	0.0878	Zm00001d048126	9	150505987	150511249	0.0078	0.0924	0.0841	Sobic.001G462200
Zm00001d028053	1	21761959	21767021	0.004	0.1417	0.0279	Zm00001d048132	9	150598684	150603050	0.0081	0.1372	0.0588	Sobic.001G462900
Zm00001d028055	1	21774547	21776554	0.0357	0.1812	0.1969	Zm00001d048134	9	150639576	150642158	0.0362	0.1756	0.2061	Sobic.001G463100
Zm00001d028064	1	21883821	21884689	0.019	0.2088	0.0909	Zm00001d048136	9	150658720	150659575	0.0134	0.4734	0.0283	Sobic.001G463400
Zm00001d028073	1	21990180	22006881	0.0201	0.1646	0.1222	Zm00001d048137	9	150675904	150681529	0.0231	0.1743	0.1326	Sobic.001G463800
Zm00001d028085	1	22422888	22424315	0.0675	0.2019	0.3342	Zm00001d048141	9	150725964	150727787	0.0606	0.1677	0.3613	Sobic.001G464300
Zm00001d028089	1	22608980	22613235	0.0373	0.1237	0.3017	Zm00001d048142	9	150751083	150755678	0.0336	0.1789	0.1879	Sobic.001G464600
Zm00001d028092	1	22729803	22732019	0.1116	0.3399	0.3283	Zm00001d048143	9	150812399	150814561	0.076	0.2296	0.3311	Sobic.001G464800
Zm00001d028094	1	22841793	22844037	0.0125	0.2581	0.0484	Zm00001d048146	9	150829759	150832268	0.0166	0.3868	0.0429	Sobic.001G465100
Zm00001d028102	1	23004511	23008536	0.0168	0.1186	0.1413	Zm00001d048149	9	150906093	150911289	0.0138	0.0986	0.1402	Sobic.001G465800
Zm00001d028111	1	23118720	23122921	0.0114	0.1169	0.0977	Zm00001d048154	9	151057136	151066838	0.0253	0.1607	0.1572	Sobic.001G466900
Zm00001d028112	1	23147728	23150781	0.0221	0.1191	0.1851	Zm00001d048155	9	151074026	151076814	0.01	0.1337	0.0749	Sobic.001G467000
Zm00001d028117	1	23321794	23325398	0.0153	0.41	0.0372	Zm00001d048159	9	151140962	151144503	0.0087	0.3762	0.0231	Sobic.001G467300
Zm00001d028118	1	23362248	23363688	0.0667	0.1996	0.3343	Zm00001d048162	9	151217157	151218737	0.0599	0.267	0.2243	Sobic.001G467500
Zm00001d028125	1	23561220	23562368	0.0153	0.1777	0.0859	Zm00001d048169	9	151290748	151291866	0.0133	0.2209	0.0602	Sobic.001G468000
Zm00001d028129	1	23625801	23627370	0.0282	0.1786	0.1579	Zm00001d048172	9	151391338	151392319	0.045	0.1655	0.272	Sobic.001G468400
Zm00001d028130	1	23628624	23634749	0.0113	0.1745	0.0647	Zm00001d048173	9	151395290	151400114	0.0139	0.2007	0.0693	Sobic.001G468500
Zm00001d028159	1	24572142	24572678	0.0302	0.234	0.1289	Zm00001d048185	9	151986704	151987246	0.0471	0.6504	0.0724	Sobic.001G470100
Zm00001d028161	1	24673011	24673466	0.0681	0.201	0.3385	Zm00001d048188	9	152038994	152039446	0.098	0.3385	0.2897	Sobic.001G470400
Zm00001d028162	1	24771608	24778825	0.0229	0.1448	0.1584	Zm00001d048189	9	152042170	152045904	0.0221	0.1692	0.1306	Sobic.001G470600
Zm00001d028171	1	25153513	25154838	0.0591	0.1621	0.3644	Zm00001d048195	9	152187406	152188725	0.0475	0.1167	0.4075	Sobic.001G471900
Zm00001d028173	1	25305829	25316655	0.0473	0.0943	0.5016	Zm00001d048196	9	152190709	152191130	0.0441	0.1593	0.277	Sobic.001G472100
Zm00001d028175	1	25500297	25502377	0.1337	0.2674	0.5	Zm00001d048197	9	152200206	152201370	0.1261	0.1301	0.9694	Sobic.001G472200
Zm00001d028180	1	25632515	25636718	0.0058	0.2065	0.0279	Zm00001d048201	9	152369266	152374321	0.0124	0.2172	0.0571	Sobic.001G472800
Zm00001d028181	1	25715085	25717227	0.006	0.2389	0.0251	Zm00001d048204	9	152404741	152407949	0.006	0.1745	0.0342	Sobic.001G473400
Zm00001d028020	1	20533271	20539413	0.0427	0.1376	0.3105	Zm00001d048205	9	152408525	152412651	0.0955	0.2008	0.4755	Sobic.001G473600
Zm00001d028017	1	20410911	20411813	0.0411	0.3184	0.129	Zm00001d048208	9	152517945	152518838	0.0389	0.2998	0.1299	Sobic.001G473900
Zm00001d028015	1	20351878	20352705	0.0506	0.3085	0.1642	Zm00001d048209	9	152522849	152523868	0.048	0.3363	0.1427	Sobic.001G474001
Zm00001d028013	1	20304479	20310840	0.0893	0.1567	0.5697	Zm00001d048210	9	152566858	152567920	0.1716	0.2053	0.836	Sobic.001G474100
Zm00001d028011	1	20291775	20293058	0.0456	0.3346	0.1364	Zm00001d048215	9	152594876	152596298	0.0432	0.4832	0.0894	Sobic.001G474300
Zm00001d028010	1	20263677	20268913	0.0217	0.1552	0.14	Zm00001d048217	9	152621810	152626142	0.0239	0.1313	0.1818	Sobic.001G474400
Zm00001d028009	1	20219977	20230817	0.0333	0.1422	0.2338	Zm00001d048218	9	152649299	152657089	0.0357	0.1575	0.2265	Sobic.001G474500
Zm00001d028004	1	19965956	19969415	0.0755	0.2543	0.2969	Zm00001d048220	9	152672927	152678159	0.067	0.3301	0.2029	Sobic.001G475400
Zm00001d028002	1	19961083	19963559	0.0057	0.2789	0.0203	Zm00001d048222	9	152679685	152682225	0.0039	0.0969	0.04	Sobic.001G475500
Zm00001d027994	1	19638269	19639549	0.0318	0.2264	0.1405	Zm00001d048225	9	152689119	152690411	0.0322	0.2898	0.1112	Sobic.001G476000
Zm00001d027992	1	19594960	19595493	0.0468	1.8876	0.0248	Zm00001d048226	9	152787192	152787749	0.0842	0.4823	0.1746	Sobic.001G476100
Zm00001d027987	1	19433159	19435672	0.0631	0.0864	0.7303	Zm00001d048229	9	152802586	152804818	0.0605	0.1265	0.4779	Sobic.001G476500
Zm00001d027983	1	19323604	19324692	0.1587	0.0841	1.8873	Zm00001d048230	9	152864766	152865908	0.0919	0.4022	0.2285	Sobic.001G476600
Zm00001d027978	1	19169552	19170715	0.1911	0.9746	0.196	Zm00001d048232	9	152878848	152879978	0.1674	1.476	0.1134	Sobic.001G477100
Zm00001d027975	1	18954240	18956944	0.0272	0.1808	0.1505	Zm00001d048233	9	152882990	152885627	0.031	0.165	0.188	Sobic.001G477400
Zm00001d027973	1	18907931	18909955	0.0362	0.1276	0.284	Zm00001d048234	9	152918931	152921225	0.0424	0.2191	0.1935	Sobic.001G477600
Zm00001d027969	1	18597035	18617718	0.0348	0.1081	0.3215	Zm00001d048236	9	152956403	152965893	0.0527	0.1249	0.4217	Sobic.001G477800
Zm00001d027967	1	18522679	18525819	0.0866	0.2189	0.3959	Zm00001d048238	9	153030771	153033216	0.0638	0.2667	0.2392	Sobic.001G477900
Zm00001d027962	1	18451773	18457720	0.0354	0.101	0.3506	Zm00001d048239	9	153034194	153045292	0.06	0.2001	0.2998	Sobic.001G478300
Zm00001d027944	1	18050316	18050693	0.003	0.1611	0.0187	Zm00001d048242	9	153098250	153098627	0.0151	0.3154	0.0479	Sobic.001G478700
Zm00001d027939	1	18004874	18006730	0.071	0.1999	0.3552	Zm00001d048244	9	153119353	153121492	0.066	0.1425	0.4634	Sobic.001G479600
Zm00001d027934	1	17945836	17961550	0.0342	0.051	0.6713	Zm00001d048247	9	153133300	153141644	0.029	0.1062	0.2727	Sobic.001G480800
Zm00001d027922	1	17722776	17726155	0.0243	0.1609	0.1513	Zm00001d048252	9	153250495	153253737	0.0483	0.1574	0.307	Sobic.001G481700
Zm00001d027916	1	17533781	17553169	0.0416	0.0816	0.51	Zm00001d048258	9	153366311	153376606	0.0264	0.1196	0.2207	Sobic.001G481900
Zm00001d027904	1	17186476	17190166	0.0053	0.5733	0.0093	Zm00001d048262	9	153408845	153413036	0.0998	0.0967	1.0323	Sobic.001G482300
Zm00001d027899	1	17141137	17141631	0.0835	0.2767	0.3019	Zm00001d048268	9	153485703	153486254	0.1225	0.0683	1.7942	Sobic.001G482800
Zm00001d027896	1	16977162	16980228	0.0037	0.1358	0.0272	Zm00001d048271	9	153586355	153591283	0.0071	0.148	0.0482	Sobic.001G483100
Zm00001d027895	1	16968886	16977186	0.0391	0.1074	0.3638	Zm00001d048272	9	153605769	153613400	0.0574	0.0903	0.6356	Sobic.001G483200
Zm00001d027894	1	16961016	16961405	0.0356	0.4108	0.0866	Zm00001d048273	9	153653506	153653898	0.0369	0.3039	0.1215	Sobic.001G483300
Zm00001d027885	1	16721226	16722692	0.03	0.2022	0.1483	Zm00001d048284	9	153880862	153883850	0.0618	0.1848	0.3343	Sobic.001G484300
Zm00001d027877	1	16284218	16285168	0.0441	0.2595	0.1699	Zm00001d048288	9	153903511	153904446	0.057	0.305	0.1869	Sobic.001G485400
Zm00001d027873	1	16018915	16019115	0.0291	0.2931	0.0992	Zm00001d048294	9	154025284	154025704	0.0171	0.2521	0.0677	Sobic.001G486100
Zm00001d027870	1	16005938	16006903	0.0171	0.153	0.1121	Zm00001d048297	9	154094049	154095017	0.0597	0.1804	0.3311	Sobic.001G486800
Zm00001d027868	1	15763100	15768449	0.0325	0.1515	0.2147	Zm00001d048301	9	154161995	154167015	0.145	0.1258	1.1525	Sobic.001G487200
Zm00001d027859	1	15500226	15501662	0	0.3624	0	Zm00001d048309	9	154303194	154304565	0.0134	0.4148	0.0322	Sobic.001G488400
Zm00001d027856	1	15401478	15402767	0.036	0.3108	0.1159	Zm00001d048310	9	154321064	154332220	0.027	0.1366	0.1973	Sobic.001G488500
Zm00001d027854	1	15301583	15306925	0.0228	0.2584	0.0882	Zm00001d048311	9	154421758	154426112	0.0328	0.4032	0.0814	Sobic.001G488700
Zm00001d027852	1	15193281	15196077	0.0353	0.2745	0.1285	Zm00001d048312	9	154433350	154435731	0.0449	0.2053	0.2187	Sobic.001G488900
Zm00001d027851	1	15175214	15177892	0.0358	0.0967	0.3707	Zm00001d048317	9	154459210	154461209	0.0374	0.2982	0.1256	Sobic.001G489600
Zm00001d027848	1	15120744	15125845	0.0964	0.0558	1.7275	Zm00001d048318	9	154463094	154468191	0.0301	0.1332	0.2257	Sobic.001G489700
Zm00001d027845	1	15013950	15018699	0.0126	0.1398	0.0901	Zm00001d048320	9	154473757	154480081	0.0149	0.1638	0.0909	Sobic.001G490500
Zm00001d027844	1	15012548	15013896	0.0299	0.1937	0.1545	Zm00001d048321	9	154480082	154481112	0.0477	0.1251	0.3816	Sobic.001G490600
Zm00001d027842	1	14882458	14891319	0.0223	0.0774	0.2882	Zm00001d048323	9	154485308	154489238	0.0225	0.0808	0.2782	Sobic.001G490900
Zm00001d027841	1	14831571	14846630	0.0562	0.1802	0.3116	Zm00001d048324	9	154490005	154493752	0.0632	0.1735	0.364	Sobic.001G491000
Zm00001d027839	1	14754184	14757028	0.0217	0.1204	0.1802	Zm00001d048325	9	154499835	154502260	0.0582	0.1399	0.4162	Sobic.001G491100
Zm00001d027833	1	14655397	14656475	0.0281	0.4033	0.0697	Zm00001d048333	9	154591704	154593654	0.0633	0.0538	1.1771	Sobic.001G491800
Zm00001d027831	1	14651572	14651835	0.1506	0.4028	0.3739	Zm00001d048335	9	154618004	154622654	0.028	0.271	0.1035	Sobic.001G492100
Zm00001d027826	1	14606179	14611811	0.003	0.1344	0.0225	Zm00001d048336	9	154661166	154667108	0.0032	0.129	0.0246	Sobic.001G492300
Zm00001d027809	1	14207663	14212490	0.0322	0.6808	0.0472	Zm00001d048444	9	156574867	156576575	0.0285	0.3747	0.076	Sobic.001G493500
Zm00001d027808	1	14081196	14083562	0.0334	0.2394	0.1395	Zm00001d048443	9	156572546	156574992	0.0456	0.2779	0.1642	Sobic.001G493600
Zm00001d027807	1	14012690	14030730	0.0427	0.1081	0.3949	Zm00001d048442	9	156483137	156492346	0.0597	0.1287	0.4639	Sobic.001G493700
Zm00001d027803	1	13905218	13911405	0.0248	0.2114	0.1173	Zm00001d048440	9	156458781	156465887	0.0171	0.1585	0.1078	Sobic.001G493900
Zm00001d027748	1	12538562	12543035	0.0639	0.2214	0.2884	Zm00001d048432	9	156172971	156177672	0.0581	0.1842	0.3154	Sobic.001G497000
Zm00001d027743	1	12502776	12510591	0.0285	0.1229	0.232	Zm00001d048430	9	156096132	156104799	0.0305	0.1129	0.2699	Sobic.001G497300
Zm00001d027738	1	12393671	12398258	0.0173	0.0985	0.1755	Zm00001d048428	9	156044851	156056150	0.0331	0.1099	0.3012	Sobic.001G497900
Zm00001d027731	1	12354762	12359640	0.0404	0.1808	0.2236	Zm00001d048424	9	155994047	155999070	0.044	0.1751	0.2513	Sobic.001G498200
Zm00001d027729	1	12340668	12342288	0.0405	0.3136	0.1292	Zm00001d048422	9	155990691	155992275	0.0374	0.291	0.1284	Sobic.001G498300
Zm00001d027719	1	12103775	12105421	0.0623	0.1679	0.3711	Zm00001d048419	9	155947173	155954810	0.1437	0.2347	0.6124	Sobic.001G499500
Zm00001d027710	1	11715889	11717774	0.0649	0.4228	0.1535	Zm00001d048413	9	155825046	155826964	0.0771	0.3363	0.2294	Sobic.001G500900
Zm00001d027709	1	11671171	11678446	0.0303	0.1748	0.1733	Zm00001d048412	9	155819418	155824302	0.0841	0.0931	0.9025	Sobic.001G501000
Zm00001d027708	1	11664783	11666908	0.0638	0.4645	0.1374	Zm00001d048411	9	155796736	155798414	0.0705	0.3781	0.1865	Sobic.001G501100
Zm00001d027703	1	11493216	11495046	0.022	0.3358	0.0655	Zm00001d048407	9	155701484	155702161	0.0224	0.5508	0.0408	Sobic.001G501600
Zm00001d027702	1	11490592	11492813	0.0785	0.1414	0.5556	Zm00001d048404	9	155670062	155681591	0.05	0.1341	0.3726	Sobic.001G501800
Zm00001d027688	1	11158115	11165247	0.002	0.1277	0.0155	Zm00001d048403	9	155635584	155640617	0.0021	0.1358	0.0151	Sobic.001G502200
Zm00001d027680	1	11011198	11015865	0.0309	0.2028	0.1521	Zm00001d048402	9	155629914	155633305	0.0373	0.2667	0.14	Sobic.001G502900
Zm00001d027677	1	10875911	10878329	0.0927	0.0998	0.9291	Zm00001d048400	9	155602623	155605008	0.0854	0.1242	0.6878	Sobic.001G503200
Zm00001d027675	1	10758933	10761622	0.0143	0.0846	0.1689	Zm00001d048397	9	155585504	155588310	0.0189	0.0923	0.2046	Sobic.001G503500
Zm00001d027674	1	10755659	10757365	0.0493	0.1929	0.2558	Zm00001d048396	9	155583306	155585060	0.0723	0.1993	0.3628	Sobic.001G503600
Zm00001d027655	1	10257667	10258752	0.066	0.7742	0.0852	Zm00001d048394	9	155579014	155580382	0.0083	0.4613	0.0181	Sobic.001G505000
Zm00001d027645	1	9880364	9883905	0.0225	0.2425	0.093	Zm00001d048390	9	155400160	155403724	0.0334	0.3061	0.1093	Sobic.001G506100
Zm00001d027623	1	9256393	9258054	0.0265	0.4605	0.0575	Zm00001d048383	9	155286842	155288530	0.0282	0.256	0.1101	Sobic.001G508400
Zm00001d027618	1	9112947	9115668	0.0098	0.2816	0.0349	Zm00001d048382	9	155283825	155285857	0.0075	0.2173	0.0347	Sobic.001G508900
Zm00001d027612	1	9008951	9013386	0.0273	0.1595	0.1714	Zm00001d048372	9	155230812	155234902	0.0211	0.1078	0.1957	Sobic.001G509500
Zm00001d027598	1	8677635	8679500	0.0597	0.1396	0.428	Zm00001d048369	9	155203371	155205823	0.0688	0.2096	0.3281	Sobic.001G510500
Zm00001d027595	1	8661846	8665065	0	0.0975	0	Zm00001d048368	9	155195026	155197492	0.003	0.2049	0.0146	Sobic.001G510800
Zm00001d027589	1	8572245	8574091	0.0506	0.3127	0.162	Zm00001d048366	9	155189793	155191697	0.037	0.2847	0.1301	Sobic.001G511200
Zm00001d027585	1	8485866	8489268	0.0428	0.3686	0.116	Zm00001d048363	9	155124086	155127652	0.042	0.3076	0.1365	Sobic.001G512000
Zm00001d027580	1	8369095	8371979	0.0218	0.1961	0.1112	Zm00001d048362	9	155112476	155116062	0.0444	0.1885	0.2358	Sobic.001G512300
Zm00001d027573	1	8308824	8312491	0.0035	0.0952	0.0364	Zm00001d048360	9	154979698	154983190	0.0278	0.0985	0.2821	Sobic.001G512500
Zm00001d027572	1	8302347	8308349	0.0293	0.1545	0.1898	Zm00001d048359	9	154975226	154979466	0.0406	0.1777	0.2285	Sobic.001G512600
Zm00001d027558	1	8152458	8164250	0.0136	0.1156	0.118	Zm00001d048358	9	154915042	154923673	0.0136	0.1276	0.1068	Sobic.001G512800
Zm00001d027548	1	8046302	8047417	0.0194	0.5069	0.0382	Zm00001d048356	9	154883684	154884796	0.0118	0.3294	0.0359	Sobic.001G513600
Zm00001d027541	1	7882159	7883359	0.0249	0.9733	0.0255	Zm00001d048354	9	154871684	154872915	0.0211	0.341	0.062	Sobic.001G514200
Zm00001d027540	1	7878334	7879915	0.0199	0.5418	0.0367	Zm00001d048353	9	154861537	154862959	0.0217	0.2202	0.0985	Sobic.001G514300
Zm00001d027532	1	7558685	7564087	0.0094	0.1456	0.0644	Zm00001d048349	9	154838128	154843210	0.0228	0.1092	0.2085	Sobic.001G515600
Zm00001d027530	1	7490367	7492305	0.0446	0.2657	0.1677	Zm00001d048347	9	154824112	154825475	0.0495	0.3255	0.1519	Sobic.001G515800
Zm00001d027523	1	7394984	7399582	0.0174	0.2296	0.0756	Zm00001d048345	9	154813756	154818120	0.028	0.216	0.1297	Sobic.001G516100
Zm00001d027520	1	7356309	7358599	0.0452	0.4125	0.1096	Zm00001d048344	9	154803800	154805750	0.0446	0.6853	0.0651	Sobic.001G516500
Zm00001d027514	1	7177670	7183179	0.0163	0.0943	0.1732	Zm00001d048343	9	154791159	154796710	0.0282	0.0736	0.3836	Sobic.001G517500
Zm00001d027509	1	7072426	7074524	0.046	0.217	0.2121	Zm00001d048342	9	154782716	154785521	0.0273	0.2815	0.0968	Sobic.001G517900
Zm00001d027508	1	7064043	7068106	0.0194	0.5655	0.0344	Zm00001d048341	9	154764664	154768595	0.0289	0.4196	0.0689	Sobic.001G518000
Zm00001d027506	1	7028338	7034080	0.0493	0.1324	0.3722	Zm00001d048340	9	154752983	154759049	0.0639	0.1687	0.3788	Sobic.001G518100
Zm00001d027503	1	6829809	6840626	0.0348	0.0876	0.3977	Zm00001d048338	9	154675604	154690065	0.0359	0.0949	0.3779	Sobic.001G518400
Zm00001d027499	1	6771571	6773307	0.0305	0.3935	0.0775	Zm00001d048446	9	156586606	156588339	0.0403	0.5179	0.0778	Sobic.001G518800
Zm00001d027492	1	6524381	6529577	0.09	0.1452	0.6198	Zm00001d048448	9	156609608	156610275	0.1587	0.2868	0.5536	Sobic.001G519100
Zm00001d027485	1	6307711	6310327	0.0651	0.1532	0.4248	Zm00001d048450	9	156644486	156647221	0.0522	0.16	0.3263	Sobic.001G520200
Zm00001d027463	1	5883718	5886868	0.0376	0.1167	0.3223	Zm00001d048453	9	156669559	156672753	0.0423	0.2613	0.162	Sobic.001G522300
Zm00001d027462	1	5819752	5825029	0.058	0.1219	0.476	Zm00001d048454	9	156673659	156679530	0.0458	0.1456	0.3148	Sobic.001G522400
Zm00001d027461	1	5816871	5819671	0.0325	0.2626	0.1237	Zm00001d048455	9	156679754	156681460	0.067	0.2873	0.2332	Sobic.001G522500
Zm00001d027459	1	5706025	5712786	0.0193	0.4132	0.0466	Zm00001d048457	9	156694580	156695251	0.0497	0.2004	0.2481	Sobic.001G522700
Zm00001d027455	1	5610415	5614949	0.0194	0.1552	0.1247	Zm00001d048460	9	156719295	156724276	0.0208	0.1327	0.157	Sobic.001G523200
Zm00001d027449	1	5525424	5526840	0.0475	0.2438	0.1947	Zm00001d048462	9	156769799	156771153	0.0628	0.0783	0.8024	Sobic.001G523866
Zm00001d027448	1	5518494	5523341	0.0302	0.1	0.3021	Zm00001d048463	9	156771660	156777465	0.0317	0.1405	0.2256	Sobic.001G524000
Zm00001d027446	1	5491481	5495299	0.0206	0.2248	0.0916	Zm00001d048467	9	156831903	156836049	0.0343	0.4218	0.0812	Sobic.001G524200
Zm00001d027431	1	5123182	5127784	0.0164	0.4302	0.0382	Zm00001d048471	9	156890103	156894363	0.0152	0.3221	0.0473	Sobic.001G526200
Zm00001d027430	1	5111247	5116316	0.021	0.1862	0.1127	Zm00001d048472	9	156918352	156922586	0.0175	0.1733	0.1012	Sobic.001G526300
Zm00001d027427	1	5095291	5098140	0.0054	0.2331	0.0231	Zm00001d048473	9	156924709	156931203	0.0055	0.1927	0.0285	Sobic.001G526600
Zm00001d027425	1	4979131	4994850	0.04	0.1414	0.2829	Zm00001d048474	9	156960598	156980213	0.0583	0.1246	0.4679	Sobic.001G526800
Zm00001d027419	1	4891941	4894990	0.0282	0.4082	0.069	Zm00001d048478	9	156990040	156991863	0.0503	0.3449	0.1459	Sobic.001G527500
Zm00001d027403	1	4494975	4499451	0.0319	0.1876	0.1702	Zm00001d048481	9	157030533	157034917	0.0507	0.1635	0.3102	Sobic.001G528600
Zm00001d027400	1	4405004	4406685	0.0362	0.1313	0.2752	Zm00001d048483	9	157065287	157067801	0.0326	0.1344	0.2426	Sobic.001G529000
Zm00001d027399	1	4402312	4404440	0.0505	0.1111	0.4544	Zm00001d048492	9	157093018	157095899	0.08	0.1333	0.6001	Sobic.001G529100
Zm00001d027395	1	4341041	4351530	0.0437	0.1996	0.2187	Zm00001d048493	9	157106289	157122699	0.0359	0.1368	0.2628	Sobic.001G529200
Zm00001d027387	1	4133373	4135619	0.0195	0.3988	0.049	Zm00001d048495	9	157164611	157166791	0.0413	0.4101	0.1007	Sobic.001G529700
Zm00001d027374	1	3966724	3968357	0.0444	0.1312	0.3386	Zm00001d048496	9	157234264	157237375	0.0344	0.1782	0.1929	Sobic.001G530500
Zm00001d027373	1	3960300	3964921	0.0299	0.1286	0.2329	Zm00001d048497	9	157237558	157241000	0.0235	0.1448	0.162	Sobic.001G530600
Zm00001d027359	1	3651033	3661251	0.0223	0.1206	0.1846	Zm00001d048502	9	157456648	157464093	0.0307	0.3503	0.0878	Sobic.001G532100
Zm00001d027350	1	3448500	3452123	0.1072	0.1131	0.9482	Zm00001d048505	9	157486024	157489557	0.0503	0.1697	0.2964	Sobic.001G532800
Zm00001d027345	1	3377702	3378405	0.0329	0.3853	0.0853	Zm00001d048506	9	157491128	157491721	0.0118	0.3404	0.0347	Sobic.001G533300
Zm00001d027344	1	3371324	3374866	0.0058	0.141	0.0412	Zm00001d048507	9	157493100	157496848	0.0049	0.1481	0.0333	Sobic.001G533400
Zm00001d027334	1	3124648	3135817	0.064	0.1095	0.5849	Zm00001d048510	9	157554255	157564177	0.0581	0.1182	0.4912	Sobic.001G534700
Zm00001d027333	1	3104159	3122867	0.0169	0.1003	0.1684	Zm00001d048511	9	157574208	157592508	0.018	0.0933	0.1927	Sobic.001G534800
Zm00001d027329	1	3031993	3036913	0.0639	0.2796	0.2286	Zm00001d048516	9	157632076	157656040	0.0696	0.2134	0.3263	Sobic.001G535800
Zm00001d027325	1	2974258	2976935	0.1322	0.1609	0.8215	Zm00001d048521	9	157718905	157721676	0.0739	0.3452	0.2141	Sobic.001G536100
Zm00001d027322	1	2894775	2897548	0.081	0.1966	0.412	Zm00001d048523	9	157750160	157752131	0.0936	0.1777	0.5267	Sobic.001G536600
Zm00001d027318	1	2827035	2829836	0.0268	0.1278	0.2097	Zm00001d048526	9	157814109	157815955	0.0361	0.2145	0.1683	Sobic.001G537200
Zm00001d027317	1	2818955	2826611	0.0067	0.1004	0.0669	Zm00001d048527	9	157815873	157824341	0.0123	0.1107	0.111	Sobic.001G537300
Zm00001d027311	1	2746424	2749031	0.0257	0.2036	0.1262	Zm00001d048532	9	157944066	157946367	0.0309	0.1839	0.1681	Sobic.001G538700
Zm00001d027307	1	2523140	2531089	0.0269	0.1238	0.217	Zm00001d048535	9	157959791	157968784	0.0364	0.1028	0.3545	Sobic.001G539016
Zm00001d027302	1	2284852	2289401	0.0181	0.1332	0.1359	Zm00001d048536	9	158039146	158055540	0.0359	0.1311	0.2736	Sobic.001G539500
Zm00001d027299	1	2157230	2170332	0.0386	0.1684	0.2291	Zm00001d048541	9	158173924	158186211	0.0222	0.152	0.1462	Sobic.001G540400
Zm00001d027278	1	1492439	1533158	0.0299	0.1318	0.2266	Zm00001d048546	9	158404988	158464567	0.0438	0.1498	0.2925	Sobic.001G542400
Zm00001d018633	7	1389242	1390195	0.0115	3.5771	0.0032	Zm00001d007936	2	243421943	243422896	0.0146	3.6092	0.0041	Sobic.002G005600
Zm00001d018657	7	2056215	2074801	0.0314	0.0942	0.3333	Zm00001d007943	2	243525732	243548307	0.0255	0.1077	0.2366	Sobic.002G008900
Zm00001d018664	7	2101851	2109738	0.04	0.1112	0.3596	Zm00001d007947	2	243855186	243861454	0.0435	0.127	0.3422	Sobic.002G009800
Zm00001d018667	7	2191954	2203098	0.0154	0.1927	0.08	Zm00001d007949	2	243898782	243908001	0.0168	0.1431	0.1175	Sobic.002G010100
Zm00001d018669	7	2251936	2257510	0.022	0.0819	0.2691	Zm00001d007951	2	243948909	243953867	0.0087	0.1174	0.0739	Sobic.002G010300
Zm00001d018694	7	2689700	2695487	0.0058	0.1881	0.0306	Zm00001d007960	2	244109455	244114715	0.0072	0.2614	0.0276	Sobic.002G014400
Zm00001d018698	7	2706028	2708111	0.0507	0.2941	0.1723	Zm00001d007962	2	244254163	244256107	0.0312	0.4152	0.0751	Sobic.002G016300
Zm00001d018717	7	3068238	3068822	0.1494	0.2747	0.5438	Zm00001d007974	2	244365350	244365931	0.1575	0.3634	0.4334	Sobic.002G020200
Zm00001d018730	7	3302379	3306900	0.0627	0.2289	0.2741	Zm00001d007839	2	240606690	240609986	0.0771	0.2558	0.3013	Sobic.002G022400
Zm00001d018731	7	3330940	3335717	0.0748	0.0665	1.1246	Zm00001d007840	2	240624534	240627667	0.0478	0.3239	0.1476	Sobic.002G022600
Zm00001d018742	7	3845026	3851209	0.0163	0.3821	0.0426	Zm00001d007842	2	240672864	240679141	0.0268	0.6062	0.0441	Sobic.002G023900
Zm00001d018772	7	4777083	4778887	0.0535	0.0883	0.6059	Zm00001d007849	2	240878062	240881972	0.0242	0.1206	0.2005	Sobic.002G029300
Zm00001d018773	7	4825498	4826987	0.054	0.2016	0.2677	Zm00001d007850	2	240885825	240886925	0.0472	0.8359	0.0565	Sobic.002G029400
Zm00001d018779	7	5051813	5053391	0.0355	0.8771	0.0404	Zm00001d007857	2	241015793	241017115	0.0315	1.4108	0.0223	Sobic.002G030200
Zm00001d018806	7	5742596	5743909	0.0466	0.2979	0.1565	Zm00001d007868	2	241313813	241315135	0.0383	0.308	0.1242	Sobic.002G035500
Zm00001d018819	7	6342456	6344361	0.0237	0.4946	0.0479	Zm00001d007876	2	241535851	241537578	0.0249	0.427	0.0583	Sobic.002G037400
Zm00001d018826	7	6584341	6586677	0.0521	0.7687	0.0678	Zm00001d007884	2	241687983	241691169	0.0629	0.8852	0.071	Sobic.002G039000
Zm00001d018827	7	6587108	6587917	0.1214	0.9076	0.1338	Zm00001d007885	2	241691473	241692147	0.1342	0.1494	0.8983	Sobic.002G039100
Zm00001d018832	7	6806891	6808735	0.2642	0.503	0.5252	Zm00001d007919	2	242414840	242416891	0.1394	0.2526	0.552	Sobic.002G039900
Zm00001d018844	7	7109409	7109972	0.0795	0.2072	0.3837	Zm00001d007911	2	242342190	242342765	0.1789	0.1217	1.47	Sobic.002G040900
Zm00001d018846	7	7227195	7227956	0.0507	0.8884	0.0571	Zm00001d007910	2	242256380	242257231	0.2931	0.1787	1.6401	Sobic.002G041000
Zm00001d018848	7	7297846	7298853	0.042	0.7365	0.057	Zm00001d007909	2	242255125	242256156	0.3025	0.8984	0.3368	Sobic.002G041533
Zm00001d018859	7	7531978	7554865	0.015	0.1773	0.0847	Zm00001d007904	2	242152006	242173997	0.0071	0.16	0.0443	Sobic.002G042600
Zm00001d018867	7	7839802	7844665	0.0108	0.1068	0.1014	Zm00001d007902	2	242054900	242059438	0.0096	0.0971	0.0987	Sobic.002G043300
Zm00001d018868	7	7846621	7849128	0.1205	0.132	0.9133	Zm00001d007901	2	242052645	242054040	0.1388	0.1812	0.7659	Sobic.002G043400
Zm00001d018873	7	7917158	7920964	0.0108	0.1781	0.0606	Zm00001d007900	2	242047419	242052474	0.008	0.1695	0.0471	Sobic.002G044000
Zm00001d018882	7	8247290	8248081	0.0123	0.234	0.0527	Zm00001d007898	2	241934956	241935747	0.0137	0.1711	0.0801	Sobic.002G045100
Zm00001d018884	7	8344609	8353437	0.0029	0.1846	0.0159	Zm00001d007897	2	241927996	241932729	0.0218	0.1427	0.1525	Sobic.002G045300
Zm00001d018896	7	8603180	8607570	0.0436	0.1945	0.2242	Zm00001d007890	2	241881184	241885273	0.0499	0.1729	0.2888	Sobic.002G047000
Zm00001d018904	7	8852939	8858814	0.0307	0.1499	0.205	Zm00001d007889	2	241874596	241880785	0.0335	0.2292	0.1461	Sobic.002G047700
Zm00001d018907	7	8969455	8977244	0.0204	0.1355	0.1508	Zm00001d007837	2	240569197	240575364	0.0193	0.1002	0.1929	Sobic.002G048700
Zm00001d018908	7	8978200	8978709	0.0361	0.3113	0.116	Zm00001d007836	2	240565474	240565986	0.0344	0.4209	0.0817	Sobic.002G048800
Zm00001d018931	7	9625026	9631617	0.0715	1.0722	0.0667	Zm00001d007830	2	240482786	240483928	0.1612	0.176	0.916	Sobic.002G050900
Zm00001d018944	7	10187196	10193403	0.0571	0.1431	0.3986	Zm00001d007826	2	240374932	240380504	0.0622	0.1091	0.5699	Sobic.002G052700
Zm00001d018947	7	10202269	10204864	0.0514	0.2245	0.229	Zm00001d007825	2	240363028	240369553	0.1711	0.2483	0.6891	Sobic.002G053000
Zm00001d018957	7	10573779	10577759	0.0183	0.447	0.0409	Zm00001d007824	2	240327492	240329904	0.0133	0.4764	0.028	Sobic.002G054000
Zm00001d018962	7	10831566	10833533	0.0867	0.3956	0.2193	Zm00001d007820	2	240282217	240284226	0.0808	0.4188	0.193	Sobic.002G055400
Zm00001d018979	7	11577845	11579861	0.0027	0.289	0.0093	Zm00001d007819	2	240252323	240254144	0	0.6096	0	Sobic.002G056200
Zm00001d019041	7	13885254	13888500	0.0148	0.1153	0.1283	Zm00001d007799	2	239865768	239869056	0.0472	0.129	0.3661	Sobic.002G058700
Zm00001d019049	7	14112144	14114021	0.0799	0.3601	0.2219	Zm00001d007785	2	239555702	239557531	0.0658	0.3256	0.202	Sobic.002G061600
Zm00001d019062	7	14880511	14886995	0.0062	0.2118	0.029	Zm00001d007775	2	239388885	239393934	0.039	0.361	0.108	Sobic.002G065000
Zm00001d019087	7	15808749	15815509	0.0464	0.1419	0.3271	Zm00001d007770	2	239297501	239309104	0.0348	0.1432	0.2429	Sobic.002G067800
Zm00001d019090	7	15824177	15832175	0.0957	0.1935	0.4943	Zm00001d007769	2	239289831	239296367	0.1254	0.1166	1.0751	Sobic.002G068100
Zm00001d019091	7	15908060	15911766	0.0057	0.1446	0.0395	Zm00001d007767	2	239274356	239277969	0	0.1707	0	Sobic.002G068300
Zm00001d019093	7	15933985	15936456	0.0415	0.7375	0.0563	Zm00001d007763	2	239247946	239251806	0.0249	0.1876	0.1326	Sobic.002G068900
Zm00001d019104	7	16823188	16835309	0.0123	0.1006	0.1223	Zm00001d007760	2	239075728	239093048	0.0136	0.1224	0.1113	Sobic.002G070300
Zm00001d019106	7	16899619	16907272	0.0086	0.1455	0.0595	Zm00001d007758	2	239003601	239011327	0.0073	0.1182	0.0614	Sobic.002G070600
Zm00001d019145	7	19093571	19096947	0.0505	0.7358	0.0686	Zm00001d005252	2	165864515	165868015	0.037	0.294	0.1257	Sobic.002G074000
Zm00001d019149	7	19277318	19283307	0.0031	0.2365	0.013	Zm00001d005250	2	165690684	165696645	0.0061	0.2076	0.0292	Sobic.002G075500
Zm00001d019164	7	19771444	19782926	0.0207	0.1182	0.1748	Zm00001d005248	2	165633997	165638983	0.0342	0.1578	0.2164	Sobic.002G075900
Zm00001d019166	7	19967615	19972466	0.034	0.199	0.1707	Zm00001d005244	2	165521128	165527158	0.0308	0.1107	0.2783	Sobic.002G076100
Zm00001d019169	7	20089932	20104098	0.0534	0.1723	0.31	Zm00001d005240	2	165391566	165398971	0.0538	0.1271	0.4229	Sobic.002G076500
Zm00001d019171	7	20132013	20133107	0.0478	0.4462	0.1072	Zm00001d005239	2	165340406	165341449	0.0422	0.4345	0.0972	Sobic.002G076700
Zm00001d019182	7	20580400	20585128	0.0213	0.1582	0.1346	Zm00001d005238	2	165152617	165157842	0.0161	0.1662	0.0966	Sobic.002G077900
Zm00001d019191	7	21062039	21065082	0	0.1342	0	Zm00001d005231	2	164761161	164765303	0	0.2608	0	Sobic.002G078400
Zm00001d019194	7	21091459	21098897	0.0217	0.1005	0.2159	Zm00001d005229	2	164676117	164681882	0.025	0.1223	0.2041	Sobic.002G079000
Zm00001d019207	7	21927733	21929407	0.0286	1.9473	0.0147	Zm00001d005208	2	163612209	163613834	0.0282	0.9236	0.0305	Sobic.002G080100
Zm00001d019215	7	22120424	22126437	0.0282	0.1475	0.1914	Zm00001d005205	2	163509070	163514363	0.0186	0.192	0.0969	Sobic.002G081100
Zm00001d019216	7	22130022	22130944	0.0611	0.3852	0.1586	Zm00001d005203	2	163456179	163457054	0.0961	0.1363	0.7051	Sobic.002G081300
Zm00001d019219	7	22317838	22320320	0.0065	0.2399	0.0271	Zm00001d005200	2	163303610	163305990	0.0031	0.2241	0.014	Sobic.002G081600
Zm00001d019222	7	22569113	22569616	0.0714	0.1679	0.4251	Zm00001d005196	2	163133617	163134078	0.0848	0.2496	0.3397	Sobic.002G082300
Zm00001d019233	7	23213930	23218773	0.0081	0.1092	0.0739	Zm00001d005182	2	162854863	162858098	0.0127	0.1282	0.0987	Sobic.002G083800
Zm00001d019234	7	23322287	23327390	0.047	0.1174	0.4002	Zm00001d005179	2	162701249	162708553	0.0602	0.1338	0.4495	Sobic.002G083900
Zm00001d019241	7	23596266	23599745	0.0217	0.3534	0.0615	Zm00001d005178	2	162536992	162545905	0.0226	0.2638	0.0856	Sobic.002G084500
Zm00001d019283	7	25499872	25503849	0.0106	0.1799	0.0589	Zm00001d005460	2	174981909	174985881	0.0203	0.1716	0.1185	Sobic.002G090500
Zm00001d019287	7	25820866	25824162	0.025	0.1605	0.1556	Zm00001d005461	2	175015114	175016058	0.0331	0.1385	0.2392	Sobic.002G090700
Zm00001d019288	7	25848833	25853762	0.0411	0.1309	0.314	Zm00001d005462	2	175095163	175100194	0.0749	0.069	1.0855	Sobic.002G090800
Zm00001d019290	7	25911583	25912323	0.0592	1.1447	0.0518	Zm00001d005464	2	175156039	175156779	0.0502	0.4621	0.1087	Sobic.002G091200
Zm00001d019291	7	25935641	25936537	0.0643	0.3459	0.186	Zm00001d005465	2	175164223	175165140	0.0693	0.3975	0.1743	Sobic.002G091300
Zm00001d019298	7	26614886	26618146	0.0301	0.1526	0.1973	Zm00001d005468	2	175202127	175205252	0.0183	0.1207	0.152	Sobic.002G092200
Zm00001d019314	7	27315603	27322631	0.0418	0.0998	0.4189	Zm00001d005473	2	175395655	175401157	0.0342	0.1166	0.2935	Sobic.002G093900
Zm00001d019317	7	27567011	27572466	0.0092	0.2292	0.04	Zm00001d005478	2	175506166	175511789	0.0086	0.2075	0.0416	Sobic.002G094600
Zm00001d019363	7	29849024	29858068	0.0391	0.1362	0.2873	Zm00001d005501	2	176332667	176339738	0.0332	0.1313	0.2526	Sobic.002G105200
Zm00001d019457	7	34632588	34634215	0.1462	0.0805	1.8159	Zm00001d005158	2	161666601	161668813	0.0767	0.3274	0.2343	Sobic.002G113100
Zm00001d019467	7	35257909	35262008	0.0154	0.1984	0.0775	Zm00001d005159	2	161850986	161855350	0.0132	0.1529	0.0863	Sobic.002G113800
Zm00001d019507	7	38301954	38308175	0.0066	0.1185	0.0554	Zm00001d005451	2	174589103	174595166	0.0091	0.1127	0.0811	Sobic.002G118700
Zm00001d019515	7	39145274	39160974	0.0087	0.1263	0.0689	Zm00001d005450	2	174563818	174573581	0.0182	0.1605	0.1136	Sobic.002G119400
Zm00001d019518	7	39337832	39338887	0.0424	0.4304	0.0985	Zm00001d005446	2	174389496	174390471	0.0303	0.666	0.0456	Sobic.002G119500
Zm00001d019520	7	39546734	39550496	0.0356	0.1174	0.3031	Zm00001d005445	2	174370956	174373091	0.0422	0.1908	0.2214	Sobic.002G119600
Zm00001d019522	7	39731035	39735223	0.0218	0.1659	0.1316	Zm00001d005442	2	174337143	174340895	0.0249	0.2072	0.1201	Sobic.002G119700
Zm00001d019546	7	41793814	41795684	0.1286	0.0834	1.5409	Zm00001d005426	2	173612018	173614069	0.0811	0.1207	0.672	Sobic.002G122500
Zm00001d019553	7	42065295	42067291	0.0552	0.3796	0.1454	Zm00001d005423	2	173516205	173516885	0.121	0.2906	0.4165	Sobic.002G123200
Zm00001d019563	7	42951695	42954861	0.0026	0.458	0.0056	Zm00001d005421	2	173378742	173382478	0.0166	1.3743	0.0121	Sobic.002G124700
Zm00001d019576	7	43879919	43882845	0.0082	0.1514	0.0542	Zm00001d005396	2	172253192	172255990	0.0082	0.1554	0.0526	Sobic.002G125900
Zm00001d019579	7	44292626	44296947	0.0268	0.101	0.2651	Zm00001d005406	2	173045666	173049298	0.0289	0.1486	0.1944	Sobic.002G127100
Zm00001d019595	7	45546083	45550883	0.0069	0.1292	0.0537	Zm00001d005395	2	172237665	172248235	0.0163	0.1078	0.1517	Sobic.002G128200
Zm00001d019597	7	45693404	45696635	0.0109	0.2959	0.0369	Zm00001d005394	2	172200289	172201842	0.0063	0.3666	0.0173	Sobic.002G128800
Zm00001d019600	7	45977200	45983394	0.0279	0.1174	0.2379	Zm00001d005393	2	172153302	172161498	0.03	0.1925	0.156	Sobic.002G129000
Zm00001d019650	7	48185296	48195340	0.0317	0.1796	0.1764	Zm00001d005368	2	171115942	171122381	0.0376	0.1587	0.2367	Sobic.002G131900
Zm00001d019856	7	70638168	70645421	0.0674	0.111	0.6077	Zm00001d005350	2	170606178	170612205	0.0473	0.0863	0.5476	Sobic.002G133300
Zm00001d019875	7	71972262	71976139	0.0559	0.1178	0.4742	Zm00001d005338	2	170014476	170018582	0.0234	0.0996	0.2345	Sobic.002G134600
Zm00001d019759	7	57088968	57091201	0.0226	0.1667	0.1357	Zm00001d005317	2	169450468	169452918	0.0422	0.2252	0.1873	Sobic.002G138100
Zm00001d019750	7	56217746	56218720	0.0221	0.5155	0.0429	Zm00001d005315	2	169380169	169381164	0.0322	0.3336	0.0967	Sobic.002G138700
Zm00001d019733	7	54454572	54459567	0.0387	0.0883	0.4381	Zm00001d005308	2	169022631	169026843	0.0285	0.1518	0.1878	Sobic.002G139600
Zm00001d019718	7	53421857	53422972	0.0366	0.1961	0.1865	Zm00001d005302	2	168641662	168642855	0.0442	0.1396	0.3165	Sobic.002G141000
Zm00001d019712	7	53178504	53179541	0.0316	0.2412	0.1309	Zm00001d005300	2	168527945	168528802	0.0718	0.3409	0.2106	Sobic.002G141300
Zm00001d019701	7	51992374	51995483	0.0451	0.2563	0.1761	Zm00001d005298	2	168386230	168389148	0.0399	0.3109	0.1285	Sobic.002G142200
Zm00001d019700	7	51770577	51776771	0.0517	0.1326	0.3896	Zm00001d005297	2	168256464	168265313	0.0613	0.1445	0.4242	Sobic.002G142500
Zm00001d019696	7	51335278	51337377	0.0385	0.2843	0.1355	Zm00001d005293	2	168005838	168007927	0.0499	0.3153	0.1582	Sobic.002G144800
Zm00001d019988	7	83010258	83023722	0.027	0.1523	0.1776	Zm00001d005535	2	177655850	177675449	0.0978	0.1246	0.7843	Sobic.002G155100
Zm00001d019987	7	82851887	82855838	0.0656	0.1519	0.4317	Zm00001d005534	2	177646510	177655780	0.0626	0.129	0.4852	Sobic.002G155200
Zm00001d019981	7	81821997	81825706	0.0029	0.1172	0.0251	Zm00001d005532	2	177521140	177524929	0.0059	0.2122	0.028	Sobic.002G155500
Zm00001d019980	7	81720803	81722984	0.0525	0.1217	0.4312	Zm00001d005520	2	177218082	177221636	0.0245	0.1268	0.1934	Sobic.002G156100
Zm00001d019968	7	81047310	81060369	0.028	0.1433	0.1953	Zm00001d005516	2	177061818	177071736	0.024	0.0914	0.262	Sobic.002G157000
Zm00001d020004	7	85031197	85035323	0.0214	0.1168	0.1831	Zm00001d005542	2	178096528	178100358	0.0268	0.106	0.2528	Sobic.002G159900
Zm00001d020019	7	86094098	86099698	0.0285	0.1865	0.1529	Zm00001d005547	2	178261462	178270758	0.0207	0.2174	0.095	Sobic.002G161700
Zm00001d020023	7	86414269	86418598	0.0377	0.3095	0.1218	Zm00001d005554	2	178299637	178303185	0.0262	0.2285	0.1145	Sobic.002G162400
Zm00001d020037	7	87653786	87655349	0.0257	0.3017	0.0852	Zm00001d005566	2	178663502	178665013	0.0584	0.3189	0.1832	Sobic.002G164700
Zm00001d020038	7	87795585	87811711	0.0538	0.1193	0.4513	Zm00001d005563	2	178602264	178619387	0.0445	0.0955	0.4662	Sobic.002G164800
Zm00001d020040	7	87960471	87966086	0.0281	0.1311	0.2143	Zm00001d005579	2	179323021	179329228	0.0241	0.1336	0.1803	Sobic.002G165140
Zm00001d020046	7	88533002	88549660	0.0387	0.1439	0.269	Zm00001d005584	2	179525467	179531907	0.0418	0.2091	0.2001	Sobic.002G165800
Zm00001d020051	7	88701132	88709331	0.033	0.1118	0.2951	Zm00001d005586	2	179797901	179801854	0.0386	0.1497	0.2581	Sobic.002G166300
Zm00001d020071	7	90397384	90401326	0.0205	1.3636	0.015	Zm00001d005594	2	180121139	180123254	0.013	0.7347	0.0178	Sobic.002G169300
Zm00001d020093	7	91456986	91467926	0.05	0.166	0.3015	Zm00001d005598	2	180222268	180234088	0.0157	0.1169	0.134	Sobic.002G170100
Zm00001d020097	7	91751144	91757059	0.0195	0.1383	0.1413	Zm00001d005599	2	180239691	180257396	0.0263	0.1468	0.1792	Sobic.002G170200
Zm00001d020100	7	92004425	92005501	0.0486	0.5623	0.0865	Zm00001d005609	2	180648852	180649904	0.0482	0.5223	0.0922	Sobic.002G172000
Zm00001d020109	7	92670075	92671232	0.0608	0.1564	0.3884	Zm00001d005615	2	180781798	180783012	0.1088	0.0973	1.1176	Sobic.002G172800
Zm00001d020147	7	95576646	95578034	0.0143	0.3479	0.041	Zm00001d005624	2	181044326	181045720	0.0145	0.4393	0.033	Sobic.002G175400
Zm00001d020178	7	97689997	97700355	0.0205	0.1274	0.1607	Zm00001d005638	2	181606124	181613639	0.0216	0.108	0.2	Sobic.002G177400
Zm00001d020201	7	98881911	98884286	0.0071	0.2448	0.0292	Zm00001d005642	2	181731962	181733845	0.0152	0.2728	0.0557	Sobic.002G179300
Zm00001d020205	7	99148958	99156546	0.03	0.1732	0.1729	Zm00001d005645	2	181818631	181822298	0.0148	0.1289	0.1148	Sobic.002G179500
Zm00001d020219	7	100656060	100660194	0.0459	0.1587	0.289	Zm00001d005649	2	181908131	181911665	0.0411	0.1026	0.401	Sobic.002G180300
Zm00001d020228	7	101174606	101177305	0.1177	0.1451	0.811	Zm00001d005650	2	181987311	181992325	0.0877	0.1388	0.6315	Sobic.002G180900
Zm00001d020233	7	101487360	101490008	0.0591	0.1281	0.4615	Zm00001d005653	2	182137851	182141418	0.0893	0.1377	0.6486	Sobic.002G181300
Zm00001d020257	7	102493334	102494600	0.0117	0.3753	0.0313	Zm00001d005656	2	182284237	182285115	0.0283	0.2583	0.1094	Sobic.002G183400
Zm00001d020264	7	102995536	102997073	0.0395	0.38	0.1038	Zm00001d005657	2	182382405	182383968	0.0532	0.3931	0.1353	Sobic.002G183900
Zm00001d020268	7	103433362	103435296	0.0889	0.1814	0.4899	Zm00001d005659	2	182562638	182564592	0.0442	0.2403	0.1838	Sobic.002G184700
Zm00001d020273	7	103573933	103574982	0.0591	0.2269	0.2603	Zm00001d005661	2	182615989	182617089	0.0612	0.1919	0.319	Sobic.002G184800
Zm00001d020274	7	103648177	103649590	0.1314	0.1814	0.7247	Zm00001d005662	2	182619491	182627675	0.0461	0.1081	0.426	Sobic.002G184900
Zm00001d020275	7	103696117	103697367	0.0498	0.211	0.236	Zm00001d005664	2	182691742	182692998	0.0354	0.2645	0.1338	Sobic.002G185200
Zm00001d020296	7	104757541	104760661	0.0079	0.1006	0.0787	Zm00001d005671	2	182856428	182859197	0.0233	0.0748	0.311	Sobic.002G186200
Zm00001d020309	7	105199934	105204143	0.0247	0.123	0.2008	Zm00001d005674	2	182914026	182928799	0.019	0.1251	0.1517	Sobic.002G186900
Zm00001d020315	7	105849323	105851904	0.0297	0.2953	0.1006	Zm00001d005684	2	183288690	183291321	0.0141	0.3909	0.036	Sobic.002G187700
Zm00001d020323	7	106545162	106546385	0.0707	0.4085	0.173	Zm00001d005685	2	183315360	183316496	0.0732	0.4242	0.1726	Sobic.002G188200
Zm00001d020337	7	107214969	107216447	0.0777	0.2905	0.2676	Zm00001d005690	2	183511422	183515191	0.3327	0.656	0.5072	Sobic.002G188900
Zm00001d020354	7	108647139	108649095	0.0776	0.0696	1.1153	Zm00001d005695	2	183653698	183659439	0.0518	0.1889	0.2741	Sobic.002G190900
Zm00001d020355	7	108764029	108774978	0.0249	0.1401	0.1778	Zm00001d005696	2	183690135	183698634	0.0278	0.1044	0.2667	Sobic.002G191000
Zm00001d020358	7	108893865	108895550	0.0324	0.3614	0.0897	Zm00001d005699	2	183810719	183812320	0.0395	0.3069	0.1288	Sobic.002G192101
Zm00001d020361	7	109153947	109156282	0.0146	0.2114	0.0692	Zm00001d005705	2	183947295	183952261	0.0107	0.229	0.0469	Sobic.002G192500
Zm00001d020363	7	109387501	109394195	0.0148	0.1199	0.1238	Zm00001d005707	2	184018266	184027174	0.0137	0.1299	0.1057	Sobic.002G192900
Zm00001d020381	7	110245421	110249654	0.021	0.096	0.2183	Zm00001d005713	2	184330535	184335470	0.0182	0.0838	0.2171	Sobic.002G194100
Zm00001d020395	7	111178019	111180173	0.0139	0.1862	0.0745	Zm00001d005715	2	184452989	184461356	0.0108	0.2995	0.036	Sobic.002G194600
Zm00001d020409	7	112014245	112017209	0.0517	0.1572	0.3291	Zm00001d005726	2	184842614	184845272	0.0877	0.1884	0.4655	Sobic.002G196200
Zm00001d020411	7	112193760	112200686	0.0506	0.1454	0.348	Zm00001d005727	2	184929124	184937138	0.0543	0.142	0.3823	Sobic.002G196350
Zm00001d020418	7	112714260	112717015	0.0167	0.2862	0.0584	Zm00001d005729	2	185054208	185056636	0.02	0.3849	0.052	Sobic.002G197000
Zm00001d020419	7	112902369	112909594	0.0454	0.1049	0.4329	Zm00001d005732	2	185158331	185164690	0.0486	0.1083	0.4488	Sobic.002G197100
Zm00001d020425	7	113229367	113230312	0.05	0.2021	0.2472	Zm00001d005733	2	185170256	185171065	0.0549	0.0558	0.9834	Sobic.002G197400
Zm00001d020429	7	113489952	113494456	0.0211	0.3788	0.0556	Zm00001d005735	2	185222328	185229056	0.0208	0.3441	0.0603	Sobic.002G197600
Zm00001d020433	7	114008489	114009250	0.0386	0.2779	0.1388	Zm00001d005737	2	185422359	185423189	0.049	0.2076	0.2361	Sobic.002G198400
Zm00001d020434	7	114139355	114140955	0.0492	0.2125	0.2317	Zm00001d005741	2	185583870	185586367	0.076	0.2628	0.2891	Sobic.002G198600
Zm00001d020454	7	115407052	115412263	0.0608	0.2462	0.2469	Zm00001d005764	2	187147474	187151967	0.0678	0.2268	0.2989	Sobic.002G200700
Zm00001d020457	7	115739490	115741009	0.0278	0.2109	0.1316	Zm00001d005760	2	186872023	186873836	0.0253	0.2551	0.0992	Sobic.002G201000
Zm00001d020460	7	116166449	116167561	0.0519	0.2485	0.2087	Zm00001d005757	2	186640920	186642005	0.0289	0.2488	0.1161	Sobic.002G201400
Zm00001d020476	7	117741049	117753622	0.1581	0.1194	1.3243	Zm00001d005754	2	186345211	186352223	0.1392	0.1105	1.2599	Sobic.002G202000
Zm00001d020470	7	116925169	116926434	0.0491	0.3929	0.125	Zm00001d005752	2	186198238	186199503	0.0602	0.4336	0.1389	Sobic.002G202100
Zm00001d020485	7	118508903	118513372	0.0063	0.1462	0.0433	Zm00001d005751	2	186191022	186194061	0.0181	0.1194	0.1512	Sobic.002G202300
Zm00001d020492	7	118720426	118722244	0.053	0.2172	0.244	Zm00001d005749	2	186040975	186042528	0.0966	0.0736	1.3123	Sobic.002G202700
Zm00001d020496	7	119111856	119113250	0.0256	0.5813	0.0441	Zm00001d005748	2	185946481	185947866	0.0236	0.4313	0.0548	Sobic.002G203000
Zm00001d020505	7	119716928	119722086	0.0841	0.2113	0.398	Zm00001d005767	2	187354868	187359310	0.0473	0.1715	0.2759	Sobic.002G203900
Zm00001d020512	7	119803166	119808874	0.0206	0.1605	0.1281	Zm00001d005769	2	187446021	187452551	0.0317	0.2556	0.124	Sobic.002G204300
Zm00001d020519	7	120443727	120445576	0.0729	0.0901	0.8087	Zm00001d005772	2	187740365	187742024	0.0487	0.1296	0.3753	Sobic.002G204600
Zm00001d020531	7	121208571	121213304	0.0062	0.3302	0.0187	Zm00001d005775	2	187822656	187827500	0.0061	0.4294	0.0143	Sobic.002G205500
Zm00001d020533	7	121237155	121241091	0.1031	0.4317	0.2387	Zm00001d005776	2	187830483	187837915	0.1599	0.0804	1.9897	Sobic.002G205900
Zm00001d020568	7	122586114	122609281	0.0797	0.0698	1.1418	Zm00001d005783	2	188163535	188169807	0.0559	0.1398	0.3999	Sobic.002G209200
Zm00001d020569	7	122618970	122620761	0.0427	0.2598	0.1642	Zm00001d005784	2	188225506	188227001	0.0532	0.09	0.5909	Sobic.002G209300
Zm00001d020573	7	123031646	123032107	0.0662	0.1603	0.4132	Zm00001d005787	2	188526504	188526917	0.0607	0.1213	0.5006	Sobic.002G209800
Zm00001d020577	7	123389075	123389500	0.0335	0.1774	0.1887	Zm00001d005788	2	188698203	188698610	0.0668	0.141	0.4735	Sobic.002G209900
Zm00001d020580	7	123664001	123664456	0.0024	0.8204	0.0029	Zm00001d005789	2	188710662	188711219	0.0048	0.8263	0.0058	Sobic.002G210200
Zm00001d020584	7	123703834	123704145	0	0.5141	0	Zm00001d005791	2	188810174	188810485	0	0.7216	0	Sobic.002G210500
Zm00001d020586	7	123729032	123731282	0.0409	0.4177	0.0979	Zm00001d005792	2	188842874	188845587	0.0553	0.0909	0.6088	Sobic.002G210700
Zm00001d020592	7	123982344	123983015	0.1016	0.2153	0.4718	Zm00001d005793	2	188849023	188849574	0.1226	0.3545	0.3457	Sobic.002G211700
Zm00001d020593	7	123984904	123993063	0.0118	0.1419	0.0834	Zm00001d005794	2	188896263	188907951	0.0164	0.1628	0.1009	Sobic.002G211800
Zm00001d020595	7	124130947	124133914	0.1051	0.2868	0.3665	Zm00001d005798	2	189023745	189025630	0.1039	0.3664	0.2837	Sobic.002G212000
Zm00001d020605	7	124482034	124482507	0.0126	0.4813	0.0262	Zm00001d005802	2	189128516	189128986	0.013	0.2299	0.0564	Sobic.002G213500
Zm00001d020606	7	124627553	124628462	0.0686	0.3826	0.1792	Zm00001d005803	2	189211330	189212136	0.054	0.3111	0.1737	Sobic.002G213600
Zm00001d020607	7	124671830	124673334	0.1223	0.379	0.3228	Zm00001d005804	2	189269172	189279764	0.1212	0.3351	0.3618	Sobic.002G213800
Zm00001d020610	7	124955398	124956066	0.1116	0.1116	1.0003	Zm00001d005807	2	189386751	189387458	0.1456	0.2587	0.5628	Sobic.002G214300
Zm00001d020612	7	125096997	125101609	0.0639	0.1027	0.6222	Zm00001d005808	2	189439983	189444202	0.0621	0.0597	1.0396	Sobic.002G214400
Zm00001d020613	7	125105355	125106437	0.0696	0.3024	0.23	Zm00001d005811	2	189448577	189449452	0.0661	0.2993	0.221	Sobic.002G214500
Zm00001d020614	7	125133740	125135827	0.1042	0.2994	0.3481	Zm00001d005813	2	189505960	189508316	0.0833	0.1828	0.456	Sobic.002G214800
Zm00001d020617	7	125207570	125209486	0.0382	0.1911	0.2	Zm00001d005816	2	189574551	189576464	0.0395	0.1569	0.252	Sobic.002G215100
Zm00001d020618	7	125222886	125226156	0.0519	0.122	0.4254	Zm00001d005817	2	189633786	189637238	0.0204	0.0908	0.2242	Sobic.002G215200
Zm00001d020623	7	125321586	125322729	0.0444	0.316	0.1404	Zm00001d005819	2	189677194	189677646	0.0263	0.3125	0.0843	Sobic.002G215800
Zm00001d020629	7	125593248	125599292	0.0994	0.0547	1.815	Zm00001d005824	2	189868857	189873743	0.0608	0.0621	0.9783	Sobic.002G216600
Zm00001d020639	7	125925841	125929813	0.0353	0.289	0.1223	Zm00001d005826	2	189991149	189994800	0.0317	0.2381	0.133	Sobic.002G217400
Zm00001d020646	7	126359434	126360477	0.0622	0.3009	0.2068	Zm00001d005830	2	190229817	190230869	0.0578	0.3194	0.1811	Sobic.002G218300
Zm00001d020647	7	126451904	126458100	0.0159	0.1504	0.1055	Zm00001d005831	2	190284721	190291227	0.0148	0.1585	0.0937	Sobic.002G218500
Zm00001d020650	7	126587905	126592373	0.0183	0.1723	0.1064	Zm00001d005833	2	190344608	190350123	0.0242	0.1835	0.1321	Sobic.002G218600
Zm00001d020653	7	126640196	126641077	0.0541	0.1528	0.3538	Zm00001d005837	2	190479047	190479916	0.0613	0.1484	0.4131	Sobic.002G219300
Zm00001d020670	7	127456340	127458007	0.0318	0.3022	0.1054	Zm00001d005875	2	191461110	191462620	0.1129	0.1138	0.992	Sobic.002G220300
Zm00001d020675	7	127687171	127689494	0.0548	0.2191	0.2498	Zm00001d005874	2	191436169	191438639	0.0773	0.3431	0.2254	Sobic.002G220700
Zm00001d020681	7	127879420	127880224	0.0391	0.1291	0.3033	Zm00001d005873	2	191372098	191374009	0.0754	0.1095	0.688	Sobic.002G221100
Zm00001d020683	7	128193411	128196490	0.0258	0.2061	0.125	Zm00001d005871	2	191279063	191282059	0.0319	0.2026	0.1573	Sobic.002G221400
Zm00001d020687	7	128422717	128427744	0.0142	0.1047	0.1353	Zm00001d005866	2	191179662	191185177	0.024	0.0959	0.2499	Sobic.002G222200
Zm00001d020688	7	128444311	128445856	0.0406	0.1607	0.2526	Zm00001d005865	2	191165955	191167271	0.0446	0.2217	0.2014	Sobic.002G222300
Zm00001d020695	7	128802783	128807088	0.0318	0.0989	0.3219	Zm00001d005856	2	190962154	190972152	0.0304	0.1294	0.235	Sobic.002G223300
Zm00001d020697	7	128987297	128989420	0.0165	0.3961	0.0416	Zm00001d005849	2	190823918	190826106	0.0156	0.2755	0.0567	Sobic.002G223600
Zm00001d020704	7	129347595	129349243	0.0408	0.2947	0.1385	Zm00001d005843	2	190605384	190606902	0.0365	0.3744	0.0975	Sobic.002G224200
Zm00001d020705	7	129461161	129461889	0.0472	0.2122	0.2223	Zm00001d005841	2	190556326	190557054	0.1253	0.1309	0.9572	Sobic.002G224500
Zm00001d020708	7	129524403	129529423	0.0378	0.109	0.3467	Zm00001d005881	2	191713265	191717270	0.0563	0.1464	0.3846	Sobic.002G225000
Zm00001d020711	7	129697273	129712944	0.035	0.1541	0.2273	Zm00001d005884	2	191754966	191757817	0.0676	0.1094	0.6183	Sobic.002G225100
Zm00001d020713	7	129773310	129774515	0.0379	0.4079	0.093	Zm00001d005885	2	191770814	191772016	0.0269	0.698	0.0385	Sobic.002G225200
Zm00001d020714	7	129797898	129801599	0.0594	0.1826	0.3252	Zm00001d005888	2	191778849	191782862	0.0504	0.2945	0.171	Sobic.002G225300
Zm00001d020717	7	129916943	129919846	0.0452	0.2772	0.1631	Zm00001d005889	2	191792061	191795245	0.0369	0.2478	0.1489	Sobic.002G225400
Zm00001d020719	7	130049746	130054538	0.0842	0.224	0.3761	Zm00001d005893	2	191929625	191936363	0.0739	0.2433	0.3039	Sobic.002G225800
Zm00001d020723	7	130167190	130167630	0.0284	0.2608	0.109	Zm00001d005897	2	192117923	192119901	0.0274	0.2234	0.1226	Sobic.002G226500
Zm00001d020731	7	130467170	130469083	0.0571	0.2247	0.2543	Zm00001d005901	2	192223719	192225106	0.0446	0.124	0.3596	Sobic.002G227300
Zm00001d020748	7	131101945	131106713	0.0209	0.2678	0.0782	Zm00001d005912	2	192531480	192536267	0.0302	0.2102	0.1436	Sobic.002G228900
Zm00001d020755	7	131254670	131257545	0.1244	0.2554	0.4871	Zm00001d005917	2	192687906	192692019	0.06	0.1217	0.4932	Sobic.002G229700
Zm00001d020757	7	131304876	131305619	0.0276	0.5659	0.0487	Zm00001d005918	2	192729741	192730310	0.088	0.6479	0.1359	Sobic.002G229800
Zm00001d020763	7	131556875	131558045	0.0363	0.3015	0.1204	Zm00001d005919	2	192761281	192762454	0.0185	0.2992	0.0618	Sobic.002G230000
Zm00001d020764	7	131557949	131561931	0.068	0.1898	0.3584	Zm00001d005920	2	192762349	192766625	0.0487	0.1255	0.3877	Sobic.002G230100
Zm00001d020768	7	131675954	131676955	0.0551	0.2524	0.2182	Zm00001d005923	2	192920444	192921478	0.0426	0.1449	0.2937	Sobic.002G230301
Zm00001d020770	7	131820907	131823805	0.0719	0.1463	0.4915	Zm00001d005924	2	192988965	192991429	0.0684	0.1192	0.5734	Sobic.002G230500
Zm00001d020771	7	131824428	131829394	0.0198	0.0959	0.2069	Zm00001d005925	2	192991654	192996971	0.0205	0.0973	0.2107	Sobic.002G230600
Zm00001d020772	7	131855551	131857649	0.0887	0.0833	1.066	Zm00001d005928	2	193091484	193094035	0.055	0.2427	0.2267	Sobic.002G230900
Zm00001d020774	7	132034507	132035328	0.038	0.5496	0.0692	Zm00001d005931	2	193254454	193255314	0.0705	0.4477	0.1575	Sobic.002G231100
Zm00001d020789	7	132733577	132734773	0.0705	0.3215	0.2192	Zm00001d005936	2	193409296	193410477	0.0483	0.3584	0.1349	Sobic.002G232800
Zm00001d020790	7	132794517	132796578	0.0631	0.1752	0.3603	Zm00001d005939	2	193440250	193442203	0.0581	0.1436	0.4048	Sobic.002G232900
Zm00001d020791	7	132829319	132830404	0.0348	0.1812	0.192	Zm00001d005940	2	193447338	193448411	0.048	0.1836	0.2614	Sobic.002G233000
Zm00001d020803	7	133370055	133376861	0.2168	0.2665	0.8132	Zm00001d005950	2	193717043	193722275	0.0376	0.1133	0.3321	Sobic.002G233700
Zm00001d020804	7	133411779	133413849	0.0182	0.2553	0.0712	Zm00001d005951	2	193728105	193730506	0.0401	0.4253	0.0943	Sobic.002G233800
Zm00001d020807	7	133502732	133510166	0.0209	0.1308	0.16	Zm00001d005957	2	193812259	193813380	0.0755	0.3408	0.2214	Sobic.002G233900
Zm00001d020823	7	133939918	133940505	0.0634	0.2921	0.2171	Zm00001d005962	2	194020190	194020684	0.0424	0.2563	0.1655	Sobic.002G235500
Zm00001d020826	7	133997692	134000698	0.0213	0.2832	0.0753	Zm00001d005964	2	194057868	194060798	0.0439	0.3273	0.1342	Sobic.002G235700
Zm00001d020828	7	134113060	134114967	0.0294	0.2716	0.1084	Zm00001d005966	2	194069215	194071131	0.0345	0.2178	0.1586	Sobic.002G235900
Zm00001d020837	7	134352325	134353122	0.0785	0.3527	0.2226	Zm00001d005970	2	194261659	194262393	0.0643	0.3547	0.1813	Sobic.002G236600
Zm00001d020840	7	134445122	134445928	0.0667	0.3138	0.2126	Zm00001d005971	2	194309786	194310601	0.0595	0.4107	0.1448	Sobic.002G237000
Zm00001d020858	7	134901536	134904779	0.0156	0.2364	0.0662	Zm00001d005976	2	194515524	194519448	0.0162	0.1493	0.1083	Sobic.002G238500
Zm00001d020861	7	134916785	134917437	0.071	0.5073	0.14	Zm00001d005978	2	194543937	194544415	0.0686	0.2777	0.2471	Sobic.002G239200
Zm00001d020862	7	134954297	134958341	0.0232	0.2375	0.0977	Zm00001d005986	2	194817023	194820832	0.0258	0.2466	0.1045	Sobic.002G239700
Zm00001d020871	7	135142770	135143315	0.0808	0.298	0.2711	Zm00001d005984	2	194741383	194741934	0.087	0.2819	0.3085	Sobic.002G241000
Zm00001d020872	7	135156779	135157039	0.0294	0.5891	0.0498	Zm00001d005989	2	194858082	194858342	0.0455	0.4247	0.107	Sobic.002G241400
Zm00001d020874	7	135216263	135216865	0.0152	0.3068	0.0494	Zm00001d005993	2	194914879	194915718	0.1428	0.1838	0.7766	Sobic.002G241500
Zm00001d020877	7	135225289	135226213	0.0158	0.2199	0.0719	Zm00001d005996	2	194931495	194932217	0.0103	0.1084	0.0945	Sobic.002G242000
Zm00001d020879	7	135265751	135268897	0.0585	0.1647	0.355	Zm00001d005997	2	194951202	194954366	0.055	0.1559	0.3529	Sobic.002G242200
Zm00001d020881	7	135317302	135321287	0.0554	0.1227	0.4515	Zm00001d006001	2	195047188	195051225	0.0441	0.147	0.3002	Sobic.002G242500
Zm00001d020903	7	136132216	136133013	0.0488	0.4077	0.1197	Zm00001d006009	2	195217954	195218745	0.0436	0.3694	0.1182	Sobic.002G244300
Zm00001d020913	7	136282835	136284622	0.0458	0.1348	0.3393	Zm00001d006011	2	195231015	195246454	0.0228	0.1501	0.1519	Sobic.002G245000
Zm00001d020926	7	136725907	136726398	0.0703	0.273	0.2575	Zm00001d006016	2	195298613	195299098	0.0575	0.3324	0.1728	Sobic.002G245800
Zm00001d020927	7	136822940	136824262	0.0319	0.2354	0.1353	Zm00001d006017	2	195306607	195307923	0.0427	0.2003	0.2132	Sobic.002G245900
Zm00001d020932	7	136986209	136988745	0.0411	0.1975	0.2082	Zm00001d006022	2	195425336	195428897	0.0448	0.2394	0.187	Sobic.002G246600
Zm00001d020937	7	137154591	137157038	0.0332	0.2439	0.1361	Zm00001d006025	2	195445740	195447994	0.0304	0.1842	0.1652	Sobic.002G247100
Zm00001d020938	7	137232926	137243079	0.0172	0.1849	0.093	Zm00001d006027	2	195561468	195570994	0.0285	0.199	0.1433	Sobic.002G247300
Zm00001d020941	7	137273600	137277139	0.0519	0.151	0.3435	Zm00001d006028	2	195579800	195583642	0.0517	0.2317	0.2231	Sobic.002G247800
Zm00001d020946	7	137472537	137479934	0.0367	0.1074	0.342	Zm00001d006030	2	195706441	195714239	0.0486	0.1309	0.3715	Sobic.002G248400
Zm00001d020948	7	137486579	137487673	0.0461	0.2754	0.1673	Zm00001d006031	2	195761096	195762196	0.0499	0.2432	0.2051	Sobic.002G248700
Zm00001d020950	7	137491639	137493598	0.0035	0.154	0.0228	Zm00001d006032	2	195797936	195798310	0.3065	0.4078	0.7515	Sobic.002G248900
Zm00001d020951	7	137493946	137514552	0.0553	0.131	0.4221	Zm00001d006034	2	195820134	195824384	0.0349	0.1393	0.2506	Sobic.002G249000
Zm00001d020956	7	137673967	137674482	0.028	0.2904	0.0965	Zm00001d006036	2	195892796	195896295	0.0081	0.1541	0.0529	Sobic.002G249800
Zm00001d020963	7	138057377	138061501	0.0117	0.1377	0.0848	Zm00001d006040	2	196142203	196146694	0.0217	0.1658	0.1307	Sobic.002G250400
Zm00001d020965	7	138116641	138122918	0.0849	0.1209	0.7027	Zm00001d006041	2	196151062	196157967	0.0932	0.1358	0.6864	Sobic.002G250550
Zm00001d020966	7	138144539	138145375	0.0633	0.1131	0.5598	Zm00001d006042	2	196158099	196158893	0.0499	0.3383	0.1475	Sobic.002G250700
Zm00001d020982	7	138832493	138835958	0.0265	0.1994	0.1328	Zm00001d006053	2	196582504	196584317	0.0332	0.2258	0.1469	Sobic.002G253000
Zm00001d020986	7	139367277	139370608	0.0281	0.0977	0.2872	Zm00001d006057	2	196697374	196700761	0.0407	0.16	0.2545	Sobic.002G253900
Zm00001d021006	7	140181294	140182626	0.0494	0.3562	0.1386	Zm00001d006059	2	196801414	196802728	0.0497	0.414	0.12	Sobic.002G254200
Zm00001d021010	7	140312368	140312751	0.0762	0.6784	0.1124	Zm00001d006060	2	196878663	196879046	0.0456	0.3561	0.1282	Sobic.002G254300
Zm00001d021014	7	140471692	140477878	0.0225	0.1094	0.2052	Zm00001d006063	2	197034354	197040580	0.0171	0.0918	0.1859	Sobic.002G254700
Zm00001d021019	7	140533153	140535630	0.04	0.2195	0.182	Zm00001d006065	2	197131272	197133841	0.0479	0.227	0.2108	Sobic.002G255200
Zm00001d021023	7	140682154	140688142	0.0812	0.0934	0.8698	Zm00001d006066	2	197195556	197208536	0.1799	0.1966	0.9148	Sobic.002G255500
Zm00001d021032	7	140954748	140973549	0.0582	0.1209	0.4812	Zm00001d006070	2	197414822	197417429	0.0797	0.1017	0.7832	Sobic.002G256300
Zm00001d021035	7	141008297	141008939	0.1074	0.0656	1.6356	Zm00001d006071	2	197417497	197420294	0.073	0.1083	0.6741	Sobic.002G256400
Zm00001d021038	7	141028674	141029228	0.0329	0.1907	0.1726	Zm00001d006078	2	197542925	197543503	0.0708	0.2408	0.2939	Sobic.002G256601
Zm00001d021051	7	141401773	141405263	0.0079	0.109	0.0727	Zm00001d006085	2	197748870	197753145	0.0123	0.1326	0.0929	Sobic.002G257400
Zm00001d021054	7	141615733	141619939	0.166	0.1459	1.1378	Zm00001d006090	2	197865474	197870127	0.0928	0.1066	0.8707	Sobic.002G257750
Zm00001d021056	7	141662438	141666340	0.0466	0.3388	0.1376	Zm00001d006091	2	197898982	197903861	0.0382	0.2095	0.1825	Sobic.002G257900
Zm00001d021057	7	141716954	141728132	0.0294	0.1057	0.2785	Zm00001d006094	2	197965590	197973716	0.0077	0.1061	0.0726	Sobic.002G258000
Zm00001d021058	7	141732990	141733358	0.0194	0.2541	0.0764	Zm00001d006096	2	198090417	198092894	0.0319	0.1952	0.1634	Sobic.002G258100
Zm00001d021060	7	141821900	141824221	0.0733	0.1261	0.5815	Zm00001d006099	2	198147947	198155511	0.1031	0.0703	1.4656	Sobic.002G258600
Zm00001d021065	7	141953686	141960985	0.0315	0.1511	0.2083	Zm00001d006102	2	198166081	198172199	0.0329	0.169	0.1949	Sobic.002G259400
Zm00001d021069	7	142080504	142083844	0.0456	0.0673	0.6786	Zm00001d006106	2	198198555	198200085	0.0662	0.1216	0.5447	Sobic.002G259600
Zm00001d021070	7	142133051	142138801	0.0099	0.1017	0.097	Zm00001d006107	2	198318592	198324907	0.0085	0.1011	0.0837	Sobic.002G259700
Zm00001d021071	7	142141971	142150217	0.0298	0.1526	0.1953	Zm00001d006108	2	198339948	198347001	0.0333	0.1104	0.3017	Sobic.002G259800
Zm00001d021086	7	142451964	142454359	0.0591	0.1448	0.4079	Zm00001d006110	2	198518592	198520833	0.0689	0.2547	0.2706	Sobic.002G260600
Zm00001d021123	7	143285797	143288834	0.0226	0.1117	0.2027	Zm00001d006112	2	198703510	198708598	0.0253	0.1431	0.177	Sobic.002G261900
Zm00001d021127	7	143327655	143344805	0.0254	0.1217	0.2084	Zm00001d006113	2	198798411	198822169	0.0318	0.1275	0.2489	Sobic.002G262100
Zm00001d021141	7	143879896	143880393	0.035	0.1504	0.233	Zm00001d006119	2	199181914	199182393	0.0122	0.2848	0.0428	Sobic.002G263100
Zm00001d021148	7	144109824	144111056	0.0593	0.1292	0.4588	Zm00001d006126	2	199262613	199265379	0.0356	0.1253	0.2843	Sobic.002G264000
Zm00001d021189	7	145424990	145430280	0.0224	0.1362	0.1647	Zm00001d006127	2	199265525	199270738	0.024	0.1519	0.1579	Sobic.002G264100
Zm00001d021181	7	145151826	145159580	0.0324	0.1473	0.2202	Zm00001d006130	2	199406737	199412468	0.0508	0.2963	0.1716	Sobic.002G264500
Zm00001d021180	7	145134997	145143590	0.0245	0.1169	0.2093	Zm00001d006131	2	199416217	199426495	0.0263	0.1264	0.2077	Sobic.002G264600
Zm00001d021173	7	144970206	144973502	0.0492	0.2795	0.1758	Zm00001d006132	2	199483327	199486703	0.0952	0.0712	1.3372	Sobic.002G265200
Zm00001d021169	7	144827166	144831009	0.0179	0.2222	0.0806	Zm00001d006142	2	199695211	199699168	0.0255	0.1164	0.2188	Sobic.002G266000
Zm00001d021191	7	145445635	145448907	0.0703	0.1454	0.4838	Zm00001d006157	2	200049082	200051424	0.0799	0.1228	0.6509	Sobic.002G267700
Zm00001d021192	7	145448190	145449889	0.0484	0.1181	0.4096	Zm00001d006158	2	200053666	200054876	0.071	0.2555	0.2777	Sobic.002G267800
Zm00001d021196	7	145562443	145567534	0.0201	0.147	0.1366	Zm00001d006160	2	200081380	200085900	0.0165	0.1285	0.1281	Sobic.002G268100
Zm00001d021197	7	145649789	145651701	0.029	0.176	0.165	Zm00001d006161	2	200087623	200089298	0.0533	0.2304	0.2315	Sobic.002G268200
Zm00001d021199	7	145757912	145759757	0.0406	0.1484	0.2739	Zm00001d006162	2	200196709	200220177	0.0477	0.1112	0.4287	Sobic.002G268400
Zm00001d021201	7	145827021	145831069	0.0098	0.1352	0.0721	Zm00001d006166	2	200272553	200276422	0.0067	0.1224	0.0549	Sobic.002G268700
Zm00001d021203	7	145879432	145884960	0.0181	0.1118	0.1616	Zm00001d006167	2	200299238	200303499	0.0144	0.0883	0.1627	Sobic.002G268800
Zm00001d021204	7	146019810	146024828	0.0354	0.157	0.2258	Zm00001d006168	2	200357239	200361951	0.0394	0.1446	0.2726	Sobic.002G268900
Zm00001d021221	7	146489261	146494703	0.0221	0.3015	0.0734	Zm00001d006173	2	200528093	200529370	0.0182	0.2973	0.0613	Sobic.002G270000
Zm00001d021223	7	146506351	146507646	0.1506	0.1989	0.7573	Zm00001d006175	2	200675716	200678474	0.0483	0.1657	0.2915	Sobic.002G270100
Zm00001d021227	7	146557648	146567208	0.0492	0.1395	0.3526	Zm00001d006176	2	200726468	200731634	0.0555	0.13	0.4267	Sobic.002G270500
Zm00001d021231	7	146607570	146610451	0.0226	0.1324	0.1709	Zm00001d006179	2	200782471	200786352	0.0121	0.1723	0.0703	Sobic.002G270700
Zm00001d021248	7	146829648	146832066	0.0141	0.1662	0.085	Zm00001d006180	2	200830545	200833132	0.0311	0.2042	0.1521	Sobic.002G271300
Zm00001d021241	7	146744186	146756271	0.0981	0.154	0.6368	Zm00001d006184	2	200972420	200977073	0.0518	0.0934	0.5544	Sobic.002G272400
Zm00001d021240	7	146735831	146741337	0.0286	0.1908	0.1497	Zm00001d006192	2	201119689	201125472	0.02	0.1552	0.1287	Sobic.002G272600
Zm00001d021267	7	147321667	147331351	0.0094	0.2392	0.0394	Zm00001d006194	2	201266019	201271833	0.0146	0.136	0.1076	Sobic.002G272800
Zm00001d021278	7	147632776	147636889	0.0272	0.1365	0.1992	Zm00001d006198	2	201392406	201400007	0.0794	0.2184	0.3635	Sobic.002G273300
Zm00001d021282	7	147762070	147764900	0.0373	0.1117	0.3337	Zm00001d006204	2	201767594	201770825	0.045	0.1507	0.2986	Sobic.002G273900
Zm00001d021283	7	147803103	147807697	0.0353	0.1972	0.1792	Zm00001d006205	2	201773191	201776998	0.0494	0.3059	0.1616	Sobic.002G274000
Zm00001d021287	7	147960306	147965257	0.0237	0.0915	0.259	Zm00001d006210	2	201905639	201911544	0.0345	0.079	0.4362	Sobic.002G274700
Zm00001d021291	7	148065548	148071232	0.0431	0.1041	0.4138	Zm00001d006212	2	201957643	201964027	0.0531	0.1008	0.5274	Sobic.002G275100
Zm00001d021300	7	148227448	148227942	0.0135	0.425	0.0317	Zm00001d006213	2	201970912	201971385	0.0222	0.2922	0.0761	Sobic.002G276000
Zm00001d021301	7	148264574	148273453	0.0101	0.0926	0.1091	Zm00001d006214	2	201993607	202010674	0.0313	0.1108	0.2821	Sobic.002G276100
Zm00001d021303	7	148332483	148336874	0.0291	0.1284	0.2266	Zm00001d006217	2	202081239	202085911	0.0278	0.2055	0.1351	Sobic.002G276400
Zm00001d021306	7	148361780	148365833	0.0063	0.1296	0.0487	Zm00001d006219	2	202177264	202181030	0.0088	0.1255	0.0702	Sobic.002G276800
Zm00001d021309	7	148452001	148458141	0.0196	0.0707	0.2769	Zm00001d006220	2	202182423	202186723	0.0137	0.1182	0.1158	Sobic.002G276900
Zm00001d021310	7	148461116	148465035	0.0303	0.1126	0.2694	Zm00001d006221	2	202188330	202192176	0.0272	0.171	0.159	Sobic.002G277100
Zm00001d021314	7	148630663	148635120	0.0583	0.143	0.4077	Zm00001d006226	2	202327057	202329536	0.0289	0.0982	0.2945	Sobic.002G277300
Zm00001d022647	7	182154405	182156333	0.0144	0.1443	0.0998	Zm00001d006232	2	202416891	202418828	0.023	0.2519	0.0915	Sobic.002G278100
Zm00001d022629	7	181743922	181746055	0.0033	0.2203	0.0151	Zm00001d006235	2	202495264	202498539	0.005	0.2309	0.0216	Sobic.002G279000
Zm00001d022628	7	181720257	181728090	0.0218	0.7725	0.0283	Zm00001d006236	2	202580128	202588798	0.0568	0.595	0.0955	Sobic.002G279100
Zm00001d022627	7	181717982	181720096	0.0258	0.197	0.1308	Zm00001d006237	2	202588963	202591234	0.025	0.1774	0.1412	Sobic.002G279300
Zm00001d022625	7	181491098	181506559	0.0126	0.1311	0.0958	Zm00001d006238	2	202615728	202622663	0.0154	0.0986	0.1566	Sobic.002G279500
Zm00001d022622	7	181391530	181395150	0.0269	0.107	0.2515	Zm00001d006242	2	202646606	202650071	0.0296	0.1082	0.2732	Sobic.002G279700
Zm00001d022621	7	181284971	181293922	0.0877	0.0802	1.0943	Zm00001d006243	2	202663871	202670238	0.0595	0.0716	0.8306	Sobic.002G279900
Zm00001d022611	7	181054593	181059990	0.0593	0.1247	0.4757	Zm00001d006246	2	202741786	202747195	0.0587	0.1274	0.461	Sobic.002G280900
Zm00001d022605	7	180907954	180908355	0.0634	0.2991	0.2121	Zm00001d006247	2	202804445	202804870	0.085	0.1807	0.4701	Sobic.002G281200
Zm00001d022604	7	180894963	180897409	0.0034	0.0908	0.0378	Zm00001d006249	2	202837832	202840525	0.0342	0.0709	0.4825	Sobic.002G281300
Zm00001d022596	7	180740326	180742763	0.0933	0.3953	0.236	Zm00001d006256	2	202903835	202904632	0.0633	0.1772	0.3573	Sobic.002G282300
Zm00001d022594	7	180721223	180728877	0.022	0.1031	0.2133	Zm00001d006257	2	202910034	202917109	0.0296	0.1141	0.2596	Sobic.002G282500
Zm00001d022592	7	180553678	180555059	0.2865	0.1974	1.4513	Zm00001d006263	2	203194535	203195885	0.0422	0.5092	0.0828	Sobic.002G283000
Zm00001d021473	7	153177327	153198945	0.0183	0.099	0.1847	Zm00001d006267	2	203274963	203284292	0.0185	0.071	0.2612	Sobic.002G283300
Zm00001d021464	7	152793032	152797189	0.0197	0.1951	0.1007	Zm00001d006269	2	203287605	203291085	0.0188	0.2846	0.0659	Sobic.002G284100
Zm00001d021452	7	152567607	152573313	0.0354	0.1802	0.1965	Zm00001d006286	2	203633940	203638997	0.0354	0.1884	0.1881	Sobic.002G286200
Zm00001d021445	7	152358112	152359792	0.0125	0.2852	0.0437	Zm00001d006287	2	203642768	203644284	0.0174	0.2771	0.0627	Sobic.002G286900
Zm00001d021442	7	152335837	152341211	0.0214	0.1069	0.2	Zm00001d006293	2	203858974	203864535	0.0309	0.0932	0.3317	Sobic.002G287400
Zm00001d021441	7	152320129	152320914	0.0214	0.2929	0.073	Zm00001d006294	2	203866427	203867230	0.0272	0.1797	0.1512	Sobic.002G287500
Zm00001d021438	7	152291798	152298021	0.0398	0.1103	0.3612	Zm00001d006295	2	203933323	203937922	0.0529	0.1069	0.4947	Sobic.002G288000
Zm00001d021433	7	152095387	152097351	0.0552	0.1822	0.3032	Zm00001d006306	2	204114307	204116336	0.1571	0.5274	0.2979	Sobic.002G289800
Zm00001d021421	7	151705669	151712216	0.0081	0.1036	0.0779	Zm00001d006309	2	204243913	204249878	0.0131	0.1163	0.1128	Sobic.002G291200
Zm00001d021420	7	151700876	151704007	0.0091	0.1045	0.0868	Zm00001d006310	2	204252569	204255735	0.0242	0.1021	0.2372	Sobic.002G291300
Zm00001d021419	7	151676951	151685060	0.1026	0.1435	0.7154	Zm00001d006311	2	204256542	204260847	0.0405	0.1238	0.3275	Sobic.002G291400
Zm00001d021418	7	151605094	151605897	0.043	0.2906	0.1479	Zm00001d006312	2	204262006	204262752	0.0412	0.3165	0.13	Sobic.002G291500
Zm00001d021404	7	151347708	151355546	0.0374	0.119	0.3143	Zm00001d006317	2	204325597	204331428	0.0427	0.0941	0.4544	Sobic.002G292900
Zm00001d021401	7	151061639	151067413	0.0129	0.107	0.1207	Zm00001d006320	2	204487381	204491071	0.0106	0.1715	0.0617	Sobic.002G293200
Zm00001d021395	7	150900094	150910045	0.0266	0.1794	0.1481	Zm00001d006324	2	204611682	204615749	0.0338	0.1919	0.1764	Sobic.002G293800
Zm00001d021392	7	150695962	150700278	0.0188	0.1457	0.1287	Zm00001d006328	2	204816152	204820265	0.0227	0.1132	0.2004	Sobic.002G294200
Zm00001d021389	7	150664292	150665299	0.0431	0.159	0.2713	Zm00001d006331	2	204901088	204902529	0.0424	0.2861	0.1483	Sobic.002G294700
Zm00001d021375	7	150241573	150244589	0.0936	0.5749	0.1628	Zm00001d006336	2	204951629	204962354	0	0.2584	0	Sobic.002G296200
Zm00001d021363	7	149916057	149920082	0.0194	0.1278	0.152	Zm00001d006347	2	205253494	205257434	0.0313	0.1626	0.1926	Sobic.002G297700
Zm00001d021362	7	149911394	149914056	0.0355	0.1573	0.2257	Zm00001d006348	2	205258531	205260875	0.0468	0.1949	0.2404	Sobic.002G297800
Zm00001d021347	7	149582625	149589183	0.0469	0.0961	0.4883	Zm00001d006350	2	205337432	205343055	0.0486	0.12	0.4046	Sobic.002G299000
Zm00001d021345	7	149522562	149527823	0.126	0.1626	0.7752	Zm00001d006351	2	205398373	205404779	0.0634	0.1874	0.3381	Sobic.002G299200
Zm00001d021344	7	149456670	149462712	0.0508	0.2134	0.2378	Zm00001d006353	2	205435734	205439727	0.0507	0.199	0.2547	Sobic.002G299300
Zm00001d021342	7	149411835	149416604	0.047	0.1197	0.3928	Zm00001d006355	2	205467197	205471995	0.0568	0.1018	0.5583	Sobic.002G299600
Zm00001d021341	7	149327183	149328523	0.0923	0.5717	0.1614	Zm00001d006358	2	205687911	205689836	0.0639	0.3675	0.1738	Sobic.002G299800
Zm00001d021494	7	154089912	154092986	0.0357	0.5314	0.0672	Zm00001d006371	2	205967632	205970670	0.0245	0.2637	0.093	Sobic.002G303300
Zm00001d021498	7	154121091	154131385	0.0226	0.0919	0.2465	Zm00001d006373	2	205996236	206013907	0.0218	0.089	0.2452	Sobic.002G303600
Zm00001d021507	7	154419410	154425081	0.014	0.1145	0.122	Zm00001d006377	2	206076000	206098072	0.0159	0.1077	0.1477	Sobic.002G304100
Zm00001d021508	7	154481841	154484342	0.0039	0.2194	0.0177	Zm00001d006388	2	206393416	206395466	0	0.3054	0	Sobic.002G304900
Zm00001d021512	7	154609186	154616951	0.0133	0.0897	0.148	Zm00001d006389	2	206397414	206403110	0.0165	0.0897	0.1843	Sobic.002G305000
Zm00001d021515	7	154782638	154784305	0.0346	0.1556	0.2224	Zm00001d006398	2	206591023	206592594	0.0436	0.1591	0.2738	Sobic.002G305700
Zm00001d021517	7	154950057	154954788	0.0327	0.1228	0.2659	Zm00001d006402	2	206603849	206617133	0.0724	0.1846	0.3924	Sobic.002G306100
Zm00001d021519	7	154989542	154995305	0.0292	0.1714	0.1703	Zm00001d006408	2	206925694	206933192	0.0255	0.1625	0.1568	Sobic.002G306300
Zm00001d021520	7	154995449	154999093	0.0256	0.1129	0.2264	Zm00001d006409	2	206933855	206943463	0.0389	0.1103	0.3524	Sobic.002G306400
Zm00001d021522	7	155092264	155097289	0.0207	0.1719	0.1207	Zm00001d006410	2	206972087	206978257	0.011	0.0963	0.1143	Sobic.002G306600
Zm00001d021524	7	155139091	155151352	0.0479	0.1251	0.3828	Zm00001d006415	2	207275185	207284943	0.0546	0.1293	0.4226	Sobic.002G306700
Zm00001d021532	7	155246635	155252267	0.0449	0.1256	0.3574	Zm00001d006417	2	207291140	207302436	0.0738	0.1529	0.4826	Sobic.002G307800
Zm00001d021534	7	155262075	155266341	0.0438	0.1618	0.2709	Zm00001d006419	2	207348593	207352653	0.0462	0.1504	0.3069	Sobic.002G308000
Zm00001d021535	7	155278714	155283440	0.0307	0.2285	0.1342	Zm00001d006420	2	207446621	207450015	0.0373	0.2837	0.1315	Sobic.002G308200
Zm00001d021536	7	155283654	155287662	0.0178	0.1934	0.0919	Zm00001d006421	2	207451897	207463190	0	0.3081	0	Sobic.002G308300
Zm00001d021541	7	155404186	155420422	0.0368	0.116	0.3177	Zm00001d006428	2	207695606	207743821	0.0399	0.1217	0.3279	Sobic.002G308700
Zm00001d021542	7	155445924	155447228	0.084	0.0927	0.9057	Zm00001d006430	2	207773994	207778741	0.0268	0.1545	0.1732	Sobic.002G308800
Zm00001d021551	7	155647955	155651800	0.0023	0.0953	0.0237	Zm00001d006433	2	207978895	207988982	0	0.1269	0	Sobic.002G309500
Zm00001d021553	7	155738042	155748698	0.0142	0.1271	0.1116	Zm00001d006438	2	208170854	208196792	0.011	0.1077	0.1024	Sobic.002G309600
Zm00001d021554	7	155779197	155787322	0.0233	0.1215	0.1917	Zm00001d006439	2	208238550	208242017	0.0304	0.1274	0.2388	Sobic.002G309700
Zm00001d021557	7	155895169	155897978	0.0106	0.091	0.1166	Zm00001d006440	2	208245555	208249764	0.0156	0.1708	0.0914	Sobic.002G309800
Zm00001d021574	7	156488961	156504047	0.0235	0.1162	0.2019	Zm00001d006453	2	208705755	208713297	0.0725	0.1685	0.4303	Sobic.002G312400
Zm00001d021579	7	156773195	156778425	0.0469	0.2067	0.2271	Zm00001d006454	2	208726723	208733569	0.0478	0.2366	0.2021	Sobic.002G312700
Zm00001d021580	7	156778841	156785489	0.0993	0.1559	0.6367	Zm00001d006455	2	208748329	208752777	0.0473	0.1522	0.3105	Sobic.002G312800
Zm00001d021583	7	156885893	156890748	0.0587	0.2026	0.2897	Zm00001d006456	2	208770104	208775751	0.0889	0.1642	0.5413	Sobic.002G313000
Zm00001d021587	7	157216178	157224292	0.0353	0.149	0.2366	Zm00001d006460	2	208880307	208885292	0.0947	0.1732	0.5467	Sobic.002G313500
Zm00001d021591	7	157433264	157434346	0.0288	0.1856	0.1553	Zm00001d006463	2	208994101	208995156	0.0477	0.2893	0.1648	Sobic.002G313800
Zm00001d021595	7	157600128	157600988	0.0167	0.4181	0.0399	Zm00001d006466	2	209024796	209025665	0.0138	0.2284	0.0604	Sobic.002G314200
Zm00001d021596	7	157694972	157698287	0.0136	0.2297	0.0591	Zm00001d006467	2	209132700	209135945	0.0181	0.2446	0.074	Sobic.002G314300
Zm00001d021609	7	158036249	158043829	0.0457	0.118	0.3871	Zm00001d006472	2	209323328	209330933	0.0585	0.1135	0.5155	Sobic.002G315200
Zm00001d021610	7	158044528	158048361	0.1055	0.1909	0.5524	Zm00001d006473	2	209331976	209336013	0.1059	0.1877	0.5641	Sobic.002G315400
Zm00001d021620	7	158179238	158180317	0.0151	0.4488	0.0337	Zm00001d006475	2	209348328	209417348	0.0333	0.7912	0.0421	Sobic.002G316700
Zm00001d021623	7	158301155	158305234	0.0134	0.109	0.1234	Zm00001d006479	2	209563817	209568015	0.0157	0.1295	0.1208	Sobic.002G317300
Zm00001d021627	7	158520260	158520826	0.0392	0.539	0.0728	Zm00001d006489	2	209778893	209779471	0.0748	0.0732	1.0212	Sobic.002G318000
Zm00001d021629	7	158563700	158567974	0.1854	1.6579	0.1118	Zm00001d006494	2	209827247	209830427	0.0269	0.2679	0.1004	Sobic.002G318300
Zm00001d021633	7	158634597	158639194	0.0616	0.155	0.3978	Zm00001d006496	2	209838117	209842773	0.0486	0.1816	0.2677	Sobic.002G318600
Zm00001d021635	7	158748378	158755148	0.0525	0.1011	0.5187	Zm00001d006499	2	210028068	210034132	0.069	0.1352	0.5101	Sobic.002G319200
Zm00001d021639	7	158780973	158782922	0.039	0.3276	0.1191	Zm00001d006503	2	210096568	210101340	0.1877	0.9375	0.2002	Sobic.002G320200
Zm00001d021641	7	158886139	158893885	0.0297	0.1275	0.233	Zm00001d006504	2	210098888	210106998	0.0353	0.1208	0.2919	Sobic.002G320600
Zm00001d021646	7	158960253	158969690	0.0087	0.1215	0.0713	Zm00001d006507	2	210162715	210172319	0.0176	0.0767	0.2289	Sobic.002G320900
Zm00001d021649	7	159062265	159067338	0.0219	0.2099	0.1045	Zm00001d006509	2	210195854	210199415	0.0231	0.2319	0.0998	Sobic.002G321500
Zm00001d021652	7	159150824	159153011	0.0108	0.2872	0.0376	Zm00001d006510	2	210201606	210203602	0.0104	0.5309	0.0195	Sobic.002G321800
Zm00001d021653	7	159155247	159157703	0.0117	0.5131	0.0228	Zm00001d006511	2	210204093	210207784	0.0183	0.5997	0.0305	Sobic.002G322000
Zm00001d021659	7	159376082	159383285	0.0219	0.1679	0.1305	Zm00001d006517	2	210347750	210352114	0.0179	0.1493	0.1198	Sobic.002G323000
Zm00001d021673	7	159702091	159704446	0.1748	0.2719	0.6429	Zm00001d006521	2	210455427	210458297	0.1315	0.2029	0.6481	Sobic.002G324801
Zm00001d021674	7	159777842	159778453	0.0454	0.572	0.0794	Zm00001d006524	2	210495252	210495863	0.0707	0.6575	0.1076	Sobic.002G325200
Zm00001d021679	7	159836980	159837306	0.0881	0.127	0.6941	Zm00001d006527	2	210509961	210512943	0.0853	0.1878	0.4542	Sobic.002G326200
Zm00001d021685	7	160041142	160050933	0.0311	0.0877	0.3543	Zm00001d006533	2	210585365	210596007	0.0203	0.0734	0.2768	Sobic.002G327000
Zm00001d021703	7	160760828	160761969	0.0404	0.1624	0.2487	Zm00001d006540	2	210704728	210705781	0.032	0.2131	0.15	Sobic.002G329600
Zm00001d021704	7	160762148	160767245	0.0263	0.0846	0.3107	Zm00001d006541	2	210705975	210709220	0.0386	0.1483	0.26	Sobic.002G329700
Zm00001d021706	7	160893540	160894808	0	0.8756	0	Zm00001d006547	2	210775108	210776396	0.006	0.8927	0.0067	Sobic.002G329900
Zm00001d021707	7	160896082	160897190	0.003	0.3234	0.0093	Zm00001d006548	2	210777888	210778967	0.0061	0.4041	0.0151	Sobic.002G330000
Zm00001d021714	7	161106069	161110019	0.0349	0.3688	0.0946	Zm00001d006553	2	210882336	210885962	0.0416	0.5529	0.0752	Sobic.002G330800
Zm00001d021718	7	161353995	161356712	0.0429	0.2409	0.1781	Zm00001d006561	2	210943810	210944832	0.066	0.3195	0.2065	Sobic.002G332100
Zm00001d021721	7	161424485	161430335	0.1168	0.1817	0.6429	Zm00001d006565	2	211028281	211035348	0.1155	0.1624	0.7112	Sobic.002G332750
Zm00001d021730	7	161604314	161605162	0.0253	0.2536	0.0997	Zm00001d006568	2	211141306	211141986	0.0474	0.5567	0.0851	Sobic.002G333600
Zm00001d021741	7	161990892	161999215	0.0501	0.1148	0.436	Zm00001d006573	2	211257901	211265585	0.0569	0.1376	0.4133	Sobic.002G335600
Zm00001d021746	7	162139179	162140330	0.0375	0.2304	0.1629	Zm00001d006574	2	211365247	211366374	0.044	0.1171	0.3759	Sobic.002G336000
Zm00001d021754	7	162292333	162298976	0.0419	0.1347	0.3111	Zm00001d006580	2	211461266	211469864	0.0524	0.1868	0.2805	Sobic.002G337300
Zm00001d021761	7	162527404	162529059	0.0546	0.2378	0.2295	Zm00001d006585	2	211619081	211620480	0.0422	0.2093	0.2017	Sobic.002G337800
Zm00001d021763	7	162636525	162637839	0.0223	0.2893	0.0769	Zm00001d006587	2	211693320	211694733	0.0177	0.3566	0.0496	Sobic.002G338000
Zm00001d021764	7	162638409	162642926	0.0525	0.1129	0.4647	Zm00001d006588	2	211696638	211701283	0.0307	0.1254	0.245	Sobic.002G338100
Zm00001d021777	7	162864817	162867072	0.035	0.2387	0.1467	Zm00001d006590	2	211722679	211724978	0.0379	0.2914	0.1302	Sobic.002G338700
Zm00001d021779	7	162880679	162882541	0.1126	0.2542	0.4431	Zm00001d006591	2	211745003	211746860	0.1169	0.2782	0.4202	Sobic.002G339000
Zm00001d021785	7	162970819	162980622	0.0464	0.1353	0.3426	Zm00001d006593	2	211765435	211776074	0.0304	0.1244	0.2445	Sobic.002G339300
Zm00001d021788	7	162999143	163002120	0.003	0.2901	0.0105	Zm00001d006596	2	211796175	211798013	0.0039	0.3244	0.0119	Sobic.002G339600
Zm00001d021790	7	163070121	163078254	0.0382	0.1365	0.2795	Zm00001d006597	2	211806185	211818682	0.0425	0.1306	0.3253	Sobic.002G339800
Zm00001d021791	7	163079834	163081321	0.0554	0.1691	0.3279	Zm00001d006601	2	211823403	211824979	0.0311	0.2201	0.1414	Sobic.002G339900
Zm00001d021802	7	163151274	163155988	0.0346	0.1491	0.2319	Zm00001d006602	2	211852650	211857224	0.0325	0.1	0.325	Sobic.002G340100
Zm00001d021803	7	163276563	163276787	0.0096	0.0876	0.1096	Zm00001d006603	2	211884002	211884223	0.0096	0.5106	0.0188	Sobic.002G340350
Zm00001d021805	7	163315353	163320442	0.0097	0.117	0.0826	Zm00001d006605	2	211886970	211891694	0.0183	0.1161	0.158	Sobic.002G340700
Zm00001d021806	7	163323926	163338892	0.0146	0.0882	0.1656	Zm00001d006607	2	212378283	212389458	0.0164	0.0986	0.1666	Sobic.002G340900
Zm00001d021812	7	163523848	163526875	0.0509	0.2268	0.2245	Zm00001d006608	2	212460728	212464470	0.0799	0.1816	0.4399	Sobic.002G341300
Zm00001d021813	7	163533511	163533846	0.0645	0.2836	0.2274	Zm00001d006612	2	212559036	212559383	0.0727	0.1512	0.4808	Sobic.002G341700
Zm00001d021815	7	163543532	163559902	0.0061	0.1327	0.0459	Zm00001d006613	2	212611525	212615986	0.003	0.1282	0.0232	Sobic.002G341800
Zm00001d021817	7	163563614	163567584	0.0165	0.2507	0.0656	Zm00001d006614	2	212621606	212642194	0.0226	0.3658	0.0618	Sobic.002G342000
Zm00001d021820	7	163678563	163680179	0.0759	0.4928	0.1541	Zm00001d006617	2	212688199	212689120	0.0894	0.4343	0.2059	Sobic.002G342200
Zm00001d021831	7	164100462	164102432	0.0282	0.1343	0.2101	Zm00001d006619	2	212747709	212749721	0.0304	0.1691	0.1795	Sobic.002G343300
Zm00001d021834	7	164113639	164118063	0.0307	0.1433	0.214	Zm00001d006620	2	212765615	212768754	0.0202	0.1507	0.1341	Sobic.002G343400
Zm00001d021835	7	164162976	164166758	0.0202	0.1214	0.1661	Zm00001d006621	2	212770259	212774000	0.0128	0.135	0.0947	Sobic.002G343500
Zm00001d021836	7	164171204	164172202	0.0407	0.5955	0.0684	Zm00001d006623	2	212787428	212788423	0.0395	0.3382	0.1168	Sobic.002G343600
Zm00001d021838	7	164311050	164316526	0.091	0.1352	0.6735	Zm00001d006625	2	212793567	212799909	0.0944	0.1508	0.6262	Sobic.002G344600
Zm00001d021839	7	164317820	164319461	0.0575	0.3309	0.1739	Zm00001d006626	2	212800974	212802361	0.0357	0.2326	0.1536	Sobic.002G344700
Zm00001d021858	7	164638779	164645180	0.0469	0.1694	0.2766	Zm00001d006628	2	212884832	212891787	0.0478	0.1643	0.2911	Sobic.002G346200
Zm00001d021867	7	164948984	164951369	0.0126	0.2071	0.0607	Zm00001d006637	2	213097556	213098441	0.1366	0.2869	0.476	Sobic.002G346900
Zm00001d021870	7	164999373	165000322	0.0787	0.1854	0.4242	Zm00001d006639	2	213114825	213115853	0.0465	0.1814	0.2564	Sobic.002G347500
Zm00001d021875	7	165254269	165257564	0.0325	0.1336	0.2437	Zm00001d006644	2	213304600	213307872	0.0316	0.1315	0.2401	Sobic.002G348000
Zm00001d021877	7	165265600	165277445	0.0363	0.1413	0.2571	Zm00001d006645	2	213336145	213343661	0.0129	0.169	0.0764	Sobic.002G348400
Zm00001d021882	7	165341364	165341498	0	0.2846	0	Zm00001d006650	2	213435367	213435501	0	0.5421	0	Sobic.002G349300
Zm00001d021891	7	165505165	165508857	0	0.1886	0	Zm00001d006651	2	213473849	213477743	0.002	0.1275	0.0154	Sobic.002G350400
Zm00001d021892	7	165528436	165529362	0.0294	0.2833	0.1037	Zm00001d006653	2	213547650	213548585	0.0396	0.3106	0.1276	Sobic.002G350500
Zm00001d021898	7	165620035	165624084	0.0055	0.0929	0.0592	Zm00001d006656	2	213605594	213606086	0.0959	0.2486	0.3858	Sobic.002G351100
Zm00001d021906	7	165739934	165741589	0.0057	0.2164	0.0265	Zm00001d006663	2	213805344	213811979	0.0086	0.1732	0.0498	Sobic.002G352100
Zm00001d021908	7	165767637	165773400	0.0178	0.0814	0.2188	Zm00001d006667	2	213889759	213895829	0.0261	0.0681	0.3841	Sobic.002G352200
Zm00001d021912	7	165799213	165801564	0.0833	0.0954	0.8727	Zm00001d006669	2	213900069	213902405	0.1075	0.0833	1.2905	Sobic.002G352501
Zm00001d021913	7	165808704	165811310	0.0111	0.0579	0.191	Zm00001d006670	2	213904733	213908168	0.0111	0.0715	0.1546	Sobic.002G352700
Zm00001d021915	7	165861839	165868769	0.0322	0.0734	0.4384	Zm00001d006673	2	214011828	214022318	0.0361	0.0974	0.3705	Sobic.002G352800
Zm00001d021927	7	165996679	165998338	0.0271	0.4726	0.0574	Zm00001d006677	2	214086849	214088343	0.0271	0.4191	0.0647	Sobic.002G353200
Zm00001d021929	7	166016446	166018185	0.0291	0.3709	0.0785	Zm00001d006678	2	214097373	214099059	0.0146	0.4417	0.033	Sobic.002G353300
Zm00001d021930	7	166043423	166047307	0.013	0.2169	0.0601	Zm00001d006679	2	214112550	214117471	0.0116	0.1785	0.065	Sobic.002G353400
Zm00001d021931	7	166078401	166081777	0.0248	0.3215	0.0773	Zm00001d006680	2	214127131	214130597	0.0071	0.2407	0.0297	Sobic.002G353500
Zm00001d021932	7	166087668	166091190	0.0551	0.2176	0.2531	Zm00001d006682	2	214231999	214235313	0.0544	0.2329	0.2338	Sobic.002G353700
Zm00001d021934	7	166183894	166185410	0.03	0.1347	0.2228	Zm00001d006687	2	214450310	214451531	0.0375	0.1155	0.3248	Sobic.002G353800
Zm00001d021946	7	166769647	166771323	0.0437	0.3906	0.1118	Zm00001d006701	2	214683529	214685193	0.0299	0.2151	0.139	Sobic.002G354900
Zm00001d021947	7	166771846	166782537	0.0248	0.1074	0.2309	Zm00001d006702	2	214685549	214691851	0.0312	0.1163	0.2683	Sobic.002G355000
Zm00001d021950	7	166914732	166921674	0.0204	0.132	0.1545	Zm00001d006704	2	214784265	214791106	0.0185	0.1205	0.1533	Sobic.002G355300
Zm00001d021951	7	166927433	166930144	0.0043	0.2183	0.0198	Zm00001d006705	2	214797523	214800816	0.0272	0.2665	0.1021	Sobic.002G355400
Zm00001d021952	7	166934767	166937737	0.0264	0.2863	0.0921	Zm00001d006708	2	214892586	214893899	0.0314	0.3051	0.1029	Sobic.002G355500
Zm00001d021954	7	167040479	167048024	0.007	0.1225	0.057	Zm00001d006710	2	214987076	214994407	0.0093	0.1313	0.0711	Sobic.002G355800
Zm00001d021955	7	167050212	167051776	0	0.0842	0	Zm00001d006711	2	214998308	214999887	0	0.1338	0	Sobic.002G356101
Zm00001d021957	7	167115739	167116722	0.038	0.2905	0.1307	Zm00001d006713	2	215022021	215022959	0.0487	0.1557	0.3128	Sobic.002G356300
Zm00001d021958	7	167117017	167124236	0.0253	0.1375	0.184	Zm00001d006714	2	215023176	215029253	0.0155	0.1484	0.1044	Sobic.002G356400
Zm00001d021959	7	167126358	167127384	0.0805	0.3137	0.2565	Zm00001d006715	2	215033035	215033322	0.0836	0.1472	0.5678	Sobic.002G356500
Zm00001d021966	7	167223152	167229985	0.0177	0.1592	0.1115	Zm00001d006717	2	215049468	215062063	0.0251	0.1743	0.1441	Sobic.002G357100
Zm00001d021971	7	167276421	167277730	0.0267	0.4633	0.0577	Zm00001d006720	2	215157874	215158671	0.0475	0.4088	0.1162	Sobic.002G357600
Zm00001d021973	7	167371997	167373775	0.0116	0.1975	0.0587	Zm00001d006721	2	215252093	215253853	0.0191	0.2209	0.0866	Sobic.002G357800
Zm00001d021974	7	167389022	167392907	0.0153	0.1344	0.1141	Zm00001d006722	2	215280347	215283866	0.0262	0.2369	0.1108	Sobic.002G357900
Zm00001d021978	7	167479085	167480899	0.0082	0.4005	0.0206	Zm00001d006726	2	215373040	215374709	0.0192	0.3513	0.0547	Sobic.002G358600
Zm00001d021979	7	167509926	167516752	0.0199	0.13	0.1534	Zm00001d006731	2	215409294	215414488	0.0352	0.0825	0.427	Sobic.002G358800
Zm00001d021988	7	167558259	167560016	0.0733	0.1994	0.3676	Zm00001d006733	2	215451653	215453055	0.0643	0.2034	0.3161	Sobic.002G359200
Zm00001d021992	7	167639997	167640656	0.1317	0.1292	1.019	Zm00001d006735	2	215487550	215492303	0.2597	0.4236	0.6132	Sobic.002G359300
Zm00001d021993	7	167643773	167647474	0.0043	0.2426	0.0177	Zm00001d006737	2	215597634	215602683	0.0117	0.2582	0.0452	Sobic.002G359400
Zm00001d021995	7	167680342	167681551	0.0389	0.2535	0.1533	Zm00001d006739	2	215644201	215645366	0.0609	0.2603	0.234	Sobic.002G359700
Zm00001d022006	7	167846765	167848830	0.019	0.3092	0.0614	Zm00001d006749	2	215838912	215841057	0.0251	0.337	0.0745	Sobic.002G360500
Zm00001d022010	7	167905818	167935328	0.026	0.0919	0.2831	Zm00001d006751	2	215852703	215862377	0.028	0.1286	0.2179	Sobic.002G361300
Zm00001d022016	7	168053130	168058705	0.0461	0.1371	0.3364	Zm00001d006752	2	215862950	215869018	0.051	0.1729	0.295	Sobic.002G361400
Zm00001d022017	7	168160113	168162604	0.0171	0.2353	0.0727	Zm00001d006753	2	215957135	215959705	0.0278	0.2716	0.1022	Sobic.002G361500
Zm00001d022022	7	168222635	168223171	0.0532	0.1143	0.4654	Zm00001d006754	2	215966072	215966626	0.0572	0.114	0.5014	Sobic.002G361600
Zm00001d022025	7	168232228	168232728	0.029	0.1558	0.1859	Zm00001d006756	2	215978477	215979001	0.0458	0.0671	0.6817	Sobic.002G361900
Zm00001d022038	7	168397143	168404758	0.0294	0.1535	0.1913	Zm00001d006757	2	216050123	216061504	0.0265	0.1511	0.1754	Sobic.002G362700
Zm00001d022040	7	168411875	168421767	0.0376	0.1609	0.2336	Zm00001d006758	2	216069791	216101183	0.0728	0.1057	0.689	Sobic.002G362800
Zm00001d022041	7	168429144	168434437	0.0701	0.1734	0.404	Zm00001d006759	2	216115940	216121521	0.0365	0.1486	0.2455	Sobic.002G362900
Zm00001d022042	7	168491796	168494907	0.0115	0.1472	0.0782	Zm00001d006760	2	216127454	216130302	0.0114	0.1394	0.082	Sobic.002G363100
Zm00001d022049	7	168873298	168877751	0.036	0.0789	0.4562	Zm00001d006769	2	216348138	216356341	0.0347	0.1392	0.2492	Sobic.002G364900
Zm00001d022050	7	169040349	169044644	0.0238	0.1069	0.2228	Zm00001d006771	2	216363908	216366486	0.0181	0.1055	0.1713	Sobic.002G365100
Zm00001d022059	7	169184826	169187486	0.0506	0.2547	0.1989	Zm00001d006777	2	216441175	216443099	0.048	0.2397	0.2004	Sobic.002G366000
Zm00001d022072	7	169436693	169442713	0.0835	0.0534	1.565	Zm00001d006828	2	217457356	217462858	0.0514	0.1635	0.3147	Sobic.002G367300
Zm00001d022073	7	169489044	169492981	0.0282	0.2654	0.1063	Zm00001d006825	2	217434556	217438784	0.0236	0.2435	0.097	Sobic.002G367400
Zm00001d022083	7	169733649	169737370	0.0179	0.5023	0.0355	Zm00001d006821	2	217263983	217264651	0.0126	0.3136	0.0401	Sobic.002G368400
Zm00001d022085	7	169769393	169772957	0.0073	0.1112	0.0657	Zm00001d006820	2	217255984	217259555	0.0558	0.1604	0.3477	Sobic.002G368600
Zm00001d022099	7	170256890	170257680	0.032	0.4648	0.0688	Zm00001d006813	2	217201427	217202044	0.0303	0.4034	0.0751	Sobic.002G369800
Zm00001d022102	7	170348045	170350491	0.0451	0.3921	0.1151	Zm00001d006810	2	217184842	217189250	0.094	0.5053	0.186	Sobic.002G370100
Zm00001d022107	7	170521938	170524278	0.0201	0.2153	0.0933	Zm00001d006833	2	217560125	217561830	0.0363	0.3208	0.1131	Sobic.002G370600
Zm00001d022108	7	170556083	170562321	0.0187	0.1532	0.1222	Zm00001d006834	2	217589644	217595800	0.0329	0.2027	0.1623	Sobic.002G370700
Zm00001d022109	7	170559870	170564261	0.0663	0.1403	0.4729	Zm00001d006835	2	217595882	217600202	0.0601	0.101	0.5952	Sobic.002G370800
Zm00001d022111	7	170578902	170582501	0.0038	0.1856	0.0202	Zm00001d006838	2	217672226	217674611	0.0653	0.2526	0.2585	Sobic.002G371100
Zm00001d022112	7	170583693	170584463	0.0325	0.3613	0.0898	Zm00001d006840	2	217690956	217691225	0.0842	0.4498	0.1872	Sobic.002G371400
Zm00001d022120	7	170789168	170791470	0.0257	0.3128	0.0821	Zm00001d006841	2	217691873	217694797	0.0427	0.271	0.1575	Sobic.002G372200
Zm00001d022132	7	170948336	170957911	0.0422	0.1281	0.329	Zm00001d006855	2	217965389	217972562	0.0469	0.09	0.5212	Sobic.002G373600
Zm00001d022139	7	171049645	171052026	0.0539	0.1248	0.4322	Zm00001d006860	2	218018545	218021082	0.0299	0.1281	0.2334	Sobic.002G374100
Zm00001d022143	7	171094069	171102469	0.0334	0.108	0.3094	Zm00001d006864	2	218087911	218097868	0.0427	0.0967	0.4416	Sobic.002G374400
Zm00001d022144	7	171127550	171132481	0.0056	0.0922	0.0607	Zm00001d006866	2	218206668	218211567	0.0271	0.1167	0.2321	Sobic.002G374600
Zm00001d022151	7	171318378	171319625	0.0411	0.2937	0.1401	Zm00001d006874	2	218323951	218325168	0.0398	0.2921	0.1364	Sobic.002G375701
Zm00001d022152	7	171321714	171327952	0.0244	0.1229	0.1983	Zm00001d006875	2	218327505	218332462	0.0477	0.2726	0.175	Sobic.002G375800
Zm00001d022154	7	171380459	171381235	0.065	0.3348	0.1941	Zm00001d006879	2	218402879	218403637	0.1242	0.0881	1.4094	Sobic.002G376000
Zm00001d022163	7	171487410	171488453	0.0984	0.4293	0.2291	Zm00001d006883	2	218526912	218527958	0.055	0.4243	0.1295	Sobic.002G377100
Zm00001d022166	7	171503608	171509248	0.0163	0.15	0.1088	Zm00001d006885	2	218537811	218543707	0.0134	0.1187	0.1126	Sobic.002G377300
Zm00001d022180	7	171990566	172003904	0.0128	0.378	0.0339	Zm00001d006899	2	218944332	218947142	0.0114	0.4481	0.0253	Sobic.002G379500
Zm00001d022181	7	172074891	172079102	0.0097	0.2122	0.0459	Zm00001d006900	2	219013866	219017858	0.0184	0.3068	0.06	Sobic.002G379600
Zm00001d022189	7	172321424	172327703	0.0554	0.1819	0.3047	Zm00001d006906	2	219167948	219172957	0.0284	0.0746	0.3813	Sobic.002G380500
Zm00001d022190	7	172341210	172344246	0.0263	0.3053	0.0863	Zm00001d006910	2	219224627	219227525	0.0135	0.3092	0.0438	Sobic.002G380700
Zm00001d022191	7	172373896	172374582	0.0669	0.2028	0.3297	Zm00001d006912	2	219242027	219243559	0.1969	0.1464	1.3456	Sobic.002G381300
Zm00001d022195	7	172628413	172629628	0.0901	0.2024	0.445	Zm00001d006915	2	219302995	219303417	0.1519	0.3359	0.4523	Sobic.002G382100
Zm00001d022199	7	172699832	172707219	0.0513	0.1173	0.4376	Zm00001d006916	2	219329045	219339470	0.0488	0.1071	0.4559	Sobic.002G382600
Zm00001d022201	7	172712659	172717330	0.0299	0.1571	0.1905	Zm00001d006917	2	219340252	219344852	0.0286	0.1892	0.1511	Sobic.002G383100
Zm00001d022202	7	172755383	172761407	0.0055	0.1734	0.032	Zm00001d006918	2	219348782	219353657	0.004	0.1587	0.0254	Sobic.002G383300
Zm00001d022212	7	172912597	172915949	0.0989	0.1054	0.9379	Zm00001d006921	2	219360901	219364481	0.0673	0.1316	0.5114	Sobic.002G384200
Zm00001d022234	7	173373975	173374586	0.0719	0.1267	0.5671	Zm00001d007015	2	220203442	220204047	0.0702	0.5447	0.1289	Sobic.002G386200
Zm00001d022237	7	173379234	173381283	0.0214	0.1761	0.1213	Zm00001d007012	2	220171958	220174039	0.0282	0.2088	0.135	Sobic.002G386400
Zm00001d022238	7	173392122	173395313	0.0115	0.1359	0.0847	Zm00001d006951	2	220017428	220029371	0.0151	0.1565	0.0965	Sobic.002G386700
Zm00001d022249	7	173623003	173623473	0.0824	0.12	0.6865	Zm00001d006950	2	220006132	220006602	0.043	0.156	0.2759	Sobic.002G387900
Zm00001d022266	7	173958884	173960008	0.0192	0.1459	0.1318	Zm00001d006945	2	219975248	219976357	0.0205	0.1314	0.1563	Sobic.002G389600
Zm00001d022272	7	174087849	174091633	0.033	0.213	0.155	Zm00001d006944	2	219965544	219970180	0.026	0.153	0.1702	Sobic.002G390100
Zm00001d022273	7	174093796	174099903	0.0335	0.106	0.3158	Zm00001d006941	2	219959370	219961043	0.0569	0.09	0.6319	Sobic.002G390400
Zm00001d022275	7	174207485	174211005	0.0164	0.1654	0.0995	Zm00001d006939	2	219891537	219894633	0.0191	0.1689	0.1134	Sobic.002G390600
Zm00001d022289	7	174559300	174560747	0.4337	0.3072	1.4117	Zm00001d006936	2	219725578	219733085	0.4594	0.3129	1.468	Sobic.002G391800
Zm00001d022294	7	174690084	174697253	0.073	0.1343	0.5437	Zm00001d006931	2	219610285	219613723	0.0252	0.1112	0.2264	Sobic.002G392400
Zm00001d022296	7	174714036	174715803	0.0954	0.2522	0.3782	Zm00001d006930	2	219607348	219608151	0.0226	0.1306	0.1731	Sobic.002G392600
Zm00001d022305	7	174827718	174833760	0.0065	0.2374	0.0275	Zm00001d007029	2	220383064	220388898	0.0087	0.1825	0.0478	Sobic.002G393200
Zm00001d022307	7	174845532	174847522	0	0.1491	0	Zm00001d007031	2	220439682	220441965	0.0091	0.0724	0.1259	Sobic.002G393400
Zm00001d022314	7	175011111	175013805	0.0635	0.358	0.1774	Zm00001d007037	2	220616340	220618744	0.0369	0.2762	0.1335	Sobic.002G394400
Zm00001d022316	7	175113240	175117402	0.0077	0.1159	0.0668	Zm00001d007038	2	220640379	220648182	0.0118	0.1554	0.0758	Sobic.002G394600
Zm00001d022322	7	175409795	175411986	0.0143	0.1858	0.0772	Zm00001d007039	2	220650818	220653048	0.0124	0.201	0.0615	Sobic.002G394800
Zm00001d022335	7	175629774	175635353	0.0298	0.1048	0.2838	Zm00001d007043	2	220739388	220744668	0.0161	0.1376	0.1168	Sobic.002G396000
Zm00001d022341	7	175842148	175845738	0.0092	0.1392	0.0659	Zm00001d007048	2	220862814	220866296	0.0141	0.1424	0.0989	Sobic.002G396700
Zm00001d022347	7	175951628	175974505	0.033	0.2548	0.1294	Zm00001d007050	2	220882228	220886249	0.0351	0.1962	0.179	Sobic.002G397600
Zm00001d022350	7	175994984	176000083	0.179	0.2422	0.739	Zm00001d007058	2	220982498	220987951	0.0176	0.1205	0.1461	Sobic.002G398500
Zm00001d022354	7	176069148	176071128	0.0134	0.1874	0.0715	Zm00001d007059	2	221005987	221007884	0.0256	0.1589	0.161	Sobic.002G398901
Zm00001d022364	7	176149978	176160500	0.011	0.073	0.1507	Zm00001d007062	2	221062823	221071242	0.0226	0.0866	0.2604	Sobic.002G399500
Zm00001d022366	7	176169913	176179943	0.01	0.1492	0.067	Zm00001d007068	2	221312374	221317785	0.0144	0.144	0.1	Sobic.002G400000
Zm00001d022368	7	176188740	176190494	0.0567	0.2293	0.2471	Zm00001d007071	2	221449922	221450879	0.1449	0.3566	0.4064	Sobic.002G400700
Zm00001d022371	7	176262384	176263895	0.0475	0.264	0.1798	Zm00001d007072	2	221453612	221455343	0.0369	0.3115	0.1185	Sobic.002G401000
Zm00001d022374	7	176275329	176278440	0.03	0.2701	0.1111	Zm00001d007073	2	221455838	221459336	0.0285	0.3582	0.0797	Sobic.002G401200
Zm00001d022378	7	176432889	176444003	0.032	0.1215	0.2637	Zm00001d007075	2	221665730	221685464	0.0227	0.1217	0.1866	Sobic.002G401500
Zm00001d022380	7	176458894	176460507	0.0344	0.3122	0.1101	Zm00001d007076	2	221755305	221756948	0.0563	0.0794	0.7086	Sobic.002G401600
Zm00001d022384	7	176522352	176525437	0.0835	0.1701	0.4909	Zm00001d007080	2	221784081	221788716	0.028	0.0974	0.2874	Sobic.002G402000
Zm00001d022387	7	176575779	176586783	0.0298	0.0877	0.34	Zm00001d007081	2	221845580	221853609	0.0438	0.091	0.4809	Sobic.002G402600
Zm00001d022391	7	176623219	176628016	0.0332	0.1574	0.2112	Zm00001d007082	2	221854961	221859498	0.0315	0.165	0.191	Sobic.002G403100
Zm00001d022395	7	176675147	176679923	0.0322	0.3454	0.0932	Zm00001d007085	2	221916956	221920555	0.0297	0.2161	0.1375	Sobic.002G403600
Zm00001d022405	7	176865421	176884518	0.0192	0.1404	0.1366	Zm00001d007089	2	221949341	221966837	0.0252	0.126	0.1996	Sobic.002G404700
Zm00001d022407	7	176983783	176992719	0.0217	0.1034	0.2096	Zm00001d007095	2	222182515	222190162	0.0307	0.1426	0.2153	Sobic.002G405400
Zm00001d022414	7	177124433	177130239	0.0521	0.1438	0.3626	Zm00001d007096	2	222237595	222249013	0.1488	0.1387	1.0728	Sobic.002G405500
Zm00001d022416	7	177131087	177131428	0.0709	0.4567	0.1552	Zm00001d007097	2	222250044	222250523	0.0658	0.242	0.272	Sobic.002G405600
Zm00001d022500	7	178894022	178895945	0.057	0.2046	0.2786	Zm00001d007107	2	222393488	222401395	0.0935	0.304	0.3075	Sobic.002G408500
Zm00001d022499	7	178848562	178853195	0.0242	0.1776	0.1365	Zm00001d007111	2	222481037	222485565	0.0165	0.1363	0.1214	Sobic.002G408800
Zm00001d022490	7	178662946	178667470	0.0101	0.1858	0.0543	Zm00001d007113	2	222491159	222495761	0.017	0.1736	0.0978	Sobic.002G409800
Zm00001d022488	7	178605958	178606905	0.0358	0.2872	0.1246	Zm00001d007119	2	222724965	222725855	0.0539	0.3216	0.1677	Sobic.002G411000
Zm00001d022481	7	178467571	178481639	0.0426	0.1054	0.4043	Zm00001d007121	2	222781921	222806658	0.0555	0.1213	0.4575	Sobic.002G411600
Zm00001d022477	7	178367323	178367646	0.007	0.206	0.0341	Zm00001d007123	2	222816883	222817209	0.0461	0.2374	0.1942	Sobic.002G412100
Zm00001d022474	7	178334240	178335780	0.1037	0.5097	0.2034	Zm00001d007130	2	222969311	222970868	0.1361	0.1744	0.7806	Sobic.002G412400
Zm00001d022467	7	178218340	178219782	0.0613	0.558	0.1098	Zm00001d007143	2	223302174	223303586	0.0439	0.484	0.0908	Sobic.002G413200
Zm00001d022466	7	178213081	178215609	0.0017	0.1059	0.0164	Zm00001d007145	2	223322274	223324776	0.0018	0.1016	0.0177	Sobic.002G413400
Zm00001d022465	7	178207068	178212475	0.0928	0.0557	1.6643	Zm00001d007146	2	223326064	223330709	0.0305	0.1391	0.2194	Sobic.002G413500
Zm00001d022463	7	178165232	178167051	0.0254	0.4463	0.0568	Zm00001d007154	2	223382570	223383942	0.0237	0.5623	0.0421	Sobic.002G414700
Zm00001d022456	7	178096703	178098298	0.0964	1.1713	0.0823	Zm00001d007161	2	223601902	223603313	0.1246	0.6164	0.2022	Sobic.002G416700
Zm00001d022450	7	177955827	177957182	0.0386	0.3156	0.1223	Zm00001d007167	2	223667838	223669229	0.0772	0.3892	0.1983	Sobic.002G417300
Zm00001d022446	7	177907261	177908001	0.0907	0.4022	0.2256	Zm00001d007168	2	223714590	223715291	0.0891	0.3603	0.2472	Sobic.002G417700
Zm00001d022444	7	177859142	177865223	0.0623	0.157	0.397	Zm00001d007169	2	223717699	223722755	0.0586	0.1473	0.3975	Sobic.002G417900
Zm00001d022442	7	177744976	177750636	0.0275	0.2996	0.0917	Zm00001d007172	2	223801093	223807824	0.0459	0.2789	0.1644	Sobic.002G418100
Zm00001d022440	7	177716517	177723636	0.0232	0.12	0.1933	Zm00001d007173	2	223808167	223823179	0.0631	0.1166	0.5416	Sobic.002G418200
Zm00001d022438	7	177702901	177704949	0.0068	0.3393	0.02	Zm00001d007174	2	223827344	223828133	0.0893	0.2841	0.3145	Sobic.002G418400
Zm00001d022435	7	177665963	177669422	0.0723	0.1741	0.4153	Zm00001d007175	2	223829103	223831634	0.0752	0.2387	0.3148	Sobic.002G418900
Zm00001d022433	7	177640221	177643981	0.017	0.2141	0.0793	Zm00001d007179	2	223879706	223884083	0.0166	0.267	0.0621	Sobic.002G419100
Zm00001d022430	7	177582454	177583056	0.057	0.4317	0.132	Zm00001d007181	2	223926017	223926628	0.0423	0.4991	0.0848	Sobic.002G419700
Zm00001d022429	7	177465475	177491074	0.0472	0.1154	0.409	Zm00001d007183	2	224004021	224013768	0.0291	0.1035	0.2808	Sobic.002G419800
Zm00001d022428	7	177456153	177465116	0.051	0.1069	0.4771	Zm00001d007184	2	224061979	224067160	0.0404	0.1158	0.3488	Sobic.002G420100
Zm00001d022425	7	177408003	177412319	0.0251	0.186	0.1347	Zm00001d007186	2	224112942	224116966	0.0232	0.2546	0.0913	Sobic.002G420600
Zm00001d022530	7	179471476	179472840	0.0579	0.3872	0.1494	Zm00001d007188	2	224126723	224128510	0.0459	0.3714	0.1236	Sobic.002G422300
Zm00001d022541	7	179741780	179745492	0.0036	0.1067	0.0337	Zm00001d007193	2	224430359	224437889	0.0035	0.1223	0.0285	Sobic.002G423800
Zm00001d022546	7	179781741	179784624	0.0176	0.1369	0.1288	Zm00001d007196	2	224443694	224446766	0.0486	0.1484	0.3276	Sobic.002G424350
Zm00001d022560	7	180055178	180064698	0.0243	0.1128	0.2157	Zm00001d007202	2	224615447	224646665	0.0288	0.1073	0.2686	Sobic.002G426400
Zm00001d022562	7	180070690	180073867	0.0677	0.2259	0.2996	Zm00001d007204	2	224654476	224657554	0.0681	0.1871	0.3639	Sobic.002G426800
Zm00001d022563	7	180074612	180076901	0.0894	0.0775	1.1535	Zm00001d007205	2	224666711	224669775	0.0511	0.3263	0.1566	Sobic.002G426900
Zm00001d022565	7	180091654	180095992	0.0165	0.1261	0.1306	Zm00001d007207	2	224754000	224757481	0.0108	0.1597	0.0674	Sobic.002G427300
Zm00001d022567	7	180098157	180099857	0.0404	1.1946	0.0338	Zm00001d007211	2	224791439	224792214	0.0801	0.9649	0.083	Sobic.002G427500
Zm00001d022572	7	180138562	180139827	0.0564	0.1314	0.4293	Zm00001d007214	2	224881082	224897224	0.0182	0.0716	0.254	Sobic.002G428100
Zm00001d022573	7	180143517	180146438	0.003	0.1426	0.0213	Zm00001d007215	2	224898494	224901979	0.003	0.1777	0.0167	Sobic.002G428200
Zm00001d022575	7	180235793	180237283	0.0252	0.2528	0.0998	Zm00001d007216	2	225012619	225014100	0.0348	0.231	0.1506	Sobic.002G428600
Zm00001d022585	7	180349408	180352181	0.0085	0.1314	0.0647	Zm00001d007227	2	225207033	225210880	0.0196	0.1141	0.1718	Sobic.002G430200
Zm00001d022587	7	180399277	180400797	0.0682	0.1797	0.3794	Zm00001d007232	2	225331318	225333027	0.0529	0.1573	0.3366	Sobic.002G430900
Zm00001d039238	3	375942	376358	0.0711	0.3365	0.2112	Zm00001d009032	8	30845322	30845732	0.0995	0.4967	0.2003	Sobic.003G000100
Zm00001d039249	3	556424	556891	0.037	0.2498	0.1481	Zm00001d009031	8	30792216	30792827	0.0457	0.2437	0.1874	Sobic.003G000700
Zm00001d039254	3	591687	592751	0.0561	0.1365	0.4108	Zm00001d009030	8	30790501	30792025	0.0635	0.1397	0.4545	Sobic.003G001300
Zm00001d039258	3	697981	701289	0.0375	0.1142	0.3286	Zm00001d009028	8	30678992	30681712	0.0494	0.1428	0.3457	Sobic.003G002300
Zm00001d039259	3	701136	705353	0.0349	0.1419	0.246	Zm00001d009027	8	30676241	30679032	0.0313	0.2116	0.1479	Sobic.003G002400
Zm00001d039263	3	765433	766898	0.0146	0.3214	0.0453	Zm00001d009023	8	30572317	30575294	0.0178	0.2911	0.0613	Sobic.003G003000
Zm00001d039265	3	822132	826368	0.1708	0.1512	1.1298	Zm00001d009016	8	30232179	30236384	0.1415	0.2338	0.6052	Sobic.003G003450
Zm00001d039271	3	888050	889900	0.0206	0.1843	0.1117	Zm00001d009013	8	30167000	30168835	0.033	0.1841	0.1793	Sobic.003G004500
Zm00001d039283	3	999935	1002234	0.137	0.0725	1.8897	Zm00001d009010	8	30106964	30108529	0.0598	0.1136	0.5268	Sobic.003G005800
Zm00001d039284	3	1009359	1014295	0.0265	0.1701	0.1559	Zm00001d009009	8	29992875	29995180	0.0648	0.1526	0.4245	Sobic.003G005900
Zm00001d039285	3	1014360	1017859	0.0595	0.1799	0.3307	Zm00001d009007	8	29784004	29790217	0.0804	0.1209	0.6645	Sobic.003G006200
Zm00001d039287	3	1055429	1064364	0.0356	0.1058	0.3366	Zm00001d009005	8	29712791	29720386	0.0368	0.1188	0.3098	Sobic.003G006300
Zm00001d039292	3	1163654	1165258	0.0415	0.3733	0.1112	Zm00001d009003	8	29525751	29527313	0.0382	0.917	0.0417	Sobic.003G006500
Zm00001d039304	3	1395539	1402948	0.0376	0.1635	0.23	Zm00001d008997	8	29227772	29237441	0.0407	0.1283	0.3173	Sobic.003G008500
Zm00001d039305	3	1404117	1408225	0.0137	0.1581	0.0867	Zm00001d008996	8	29223722	29227697	0.0138	0.217	0.0636	Sobic.003G008600
Zm00001d039315	3	1533825	1541740	0.0334	0.1594	0.2097	Zm00001d008983	8	28561971	28568265	0.0257	0.137	0.1877	Sobic.003G011000
Zm00001d039316	3	1541745	1544300	0.0215	0.2196	0.0981	Zm00001d008982	8	28558735	28561301	0.0298	0.1279	0.2329	Sobic.003G011100
Zm00001d039318	3	1628530	1630150	0.056	0.5562	0.1007	Zm00001d008980	8	28175415	28176542	0.1606	0.1108	1.4492	Sobic.003G011200
Zm00001d039324	3	1876337	1877401	0.0656	0.8148	0.0805	Zm00001d008968	8	27760205	27761182	0.0963	0.8787	0.1096	Sobic.003G012800
Zm00001d039325	3	1945996	1950106	0.0748	0.6965	0.1074	Zm00001d008965	8	27711392	27715492	0.0628	0.6191	0.1015	Sobic.003G013000
Zm00001d039338	3	2050951	2052284	0.0902	1.1356	0.0794	Zm00001d008962	8	27584007	27587429	0.0215	0.1833	0.117	Sobic.003G014300
Zm00001d039339	3	2053380	2053649	0.101	0.4604	0.2194	Zm00001d008961	8	27476672	27476935	0.1055	0.6885	0.1533	Sobic.003G014400
Zm00001d039349	3	2346497	2358180	0.013	0.1187	0.1094	Zm00001d008954	8	26894967	26904334	0.0232	0.2172	0.1067	Sobic.003G015600
Zm00001d039350	3	2358190	2362977	0.0087	0.2367	0.0367	Zm00001d008951	8	26872145	26875807	0.0078	0.1542	0.0509	Sobic.003G015900
Zm00001d039351	3	2367137	2367649	0.0764	0.2574	0.2969	Zm00001d008946	8	26684434	26684952	0.1145	0.2046	0.5596	Sobic.003G016100
Zm00001d039352	3	2368803	2371476	0.0482	0.2202	0.219	Zm00001d008945	8	26526088	26528147	0.0486	0.1782	0.2729	Sobic.003G016200
Zm00001d039362	3	2569176	2574119	0.0295	0.1742	0.1695	Zm00001d008930	8	25820379	25825893	0.0237	0.1582	0.1501	Sobic.003G017500
Zm00001d039378	3	2791183	2793926	0.1046	0.2692	0.3886	Zm00001d008912	8	25120398	25121933	0.1435	0.1356	1.0578	Sobic.003G018000
Zm00001d039372	3	2737895	2741152	0.2252	0.252	0.8937	Zm00001d008916	8	25186392	25205767	0.0087	0.3819	0.0227	Sobic.003G018600
Zm00001d039371	3	2709285	2712754	0.0459	0.217	0.2115	Zm00001d008919	8	25254637	25255914	0.0622	0.3012	0.2065	Sobic.003G018700
Zm00001d039367	3	2662224	2662619	0.1324	0.3053	0.4337	Zm00001d008924	8	25432719	25433141	0.0598	0.0851	0.703	Sobic.003G019400
Zm00001d039365	3	2632877	2633794	0.008	0.1625	0.049	Zm00001d008932	8	25919837	25920754	0.0077	0.1546	0.0495	Sobic.003G021200
Zm00001d039379	3	2932314	2932748	0.0531	0.4248	0.125	Zm00001d008911	8	25111306	25119589	0.0362	0.5479	0.0661	Sobic.003G021500
Zm00001d039394	3	3274307	3276532	0.0247	0.2741	0.09	Zm00001d008909	8	24852743	24855080	0.0203	0.3165	0.0642	Sobic.003G022700
Zm00001d039401	3	3433891	3437244	0.0176	0.1007	0.1747	Zm00001d008907	8	24731994	24736184	0.022	0.1123	0.1955	Sobic.003G023000
Zm00001d039407	3	3614006	3618190	0.016	0.2299	0.0696	Zm00001d008893	8	24167978	24172518	0.0137	0.2045	0.067	Sobic.003G024800
Zm00001d039446	3	4590953	4596170	0.0526	0.0935	0.5619	Zm00001d008890	8	24123677	24129093	0.053	0.1123	0.4722	Sobic.003G025600
Zm00001d039434	3	4140509	4150100	0.0471	0.0946	0.4978	Zm00001d008882	8	23705985	23714926	0.0823	0.0501	1.6436	Sobic.003G027000
Zm00001d039429	3	4033017	4033454	0.0951	0.5644	0.1684	Zm00001d008881	8	23662010	23662438	0.096	0.5934	0.1618	Sobic.003G027300
Zm00001d039428	3	3991577	3992224	0.0209	0.2152	0.0972	Zm00001d008878	8	23569227	23569865	0.0541	0.4128	0.1309	Sobic.003G027400
Zm00001d039427	3	3979996	3984914	0.042	0.3278	0.128	Zm00001d008875	8	23550256	23554673	0.0523	0.2446	0.2138	Sobic.003G027500
Zm00001d039425	3	3943651	3949813	0.0161	0.1342	0.1201	Zm00001d008874	8	23543542	23549832	0.0205	0.19	0.1078	Sobic.003G027800
Zm00001d039424	3	3934183	3934776	0.0683	0.3409	0.2004	Zm00001d008872	8	23393783	23394550	0.0992	0.1706	0.5814	Sobic.003G028000
Zm00001d039412	3	3797720	3798556	0.1715	0.177	0.969	Zm00001d008866	8	23222125	23222877	0.1446	0.1287	1.123	Sobic.003G029400
Zm00001d039459	3	4941036	4943303	0.1372	0.0749	1.8334	Zm00001d008853	8	22586868	22590558	0.0497	0.2616	0.1898	Sobic.003G031100
Zm00001d039460	3	4951058	4954231	0.0088	0.1704	0.0517	Zm00001d008851	8	22553593	22556240	0.0148	0.2053	0.0723	Sobic.003G031200
Zm00001d039461	3	4956494	4959947	0.0764	0.5194	0.1471	Zm00001d008850	8	22545576	22546424	0.0631	1.0269	0.0615	Sobic.003G031400
Zm00001d039467	3	5057283	5059997	0.0213	0.2733	0.0778	Zm00001d008842	8	22389776	22391675	0.0365	0.2417	0.151	Sobic.003G031800
Zm00001d039468	3	5118949	5119466	0.045	0.3378	0.1332	Zm00001d008843	8	22462215	22462577	0.0649	0.446	0.1455	Sobic.003G031900
Zm00001d039472	3	5168766	5172360	0.0472	0.3013	0.1566	Zm00001d008799	8	20773065	20776388	0.0469	0.2704	0.1736	Sobic.003G032900
Zm00001d039475	3	5284136	5296963	0.113	0.1242	0.9092	Zm00001d008800	8	20777731	20785356	0.0847	0.1497	0.5656	Sobic.003G033000
Zm00001d039480	3	5485889	5491107	0.0821	0.3561	0.2305	Zm00001d008803	8	20912321	20913645	0.0775	0.2574	0.3011	Sobic.003G033300
Zm00001d039488	3	5706491	5709917	0.0154	0.1474	0.1047	Zm00001d008805	8	21004224	21007918	0.0205	0.2008	0.1021	Sobic.003G034000
Zm00001d039492	3	5810144	5811850	0.0658	0.3128	0.2105	Zm00001d008808	8	21238766	21240538	0.06	0.286	0.2097	Sobic.003G034300
Zm00001d039495	3	5849060	5850172	0.0594	0.5536	0.1073	Zm00001d008812	8	21359783	21360919	0.0472	0.5519	0.0855	Sobic.003G034400
Zm00001d039498	3	6001073	6005346	0.0135	0.2845	0.0473	Zm00001d008815	8	21381514	21388543	0.0253	0.2335	0.1082	Sobic.003G034600
Zm00001d039499	3	6010215	6014021	0.0222	0.4819	0.0461	Zm00001d008816	8	21388425	21392149	0.0136	0.2626	0.0519	Sobic.003G034700
Zm00001d039506	3	6101834	6112905	0.0303	0.1207	0.2511	Zm00001d008817	8	21509525	21515943	0.0171	0.1563	0.1097	Sobic.003G035100
Zm00001d039510	3	6138823	6141058	0.0387	0.4491	0.0862	Zm00001d008819	8	21638683	21640727	0.0561	0.4345	0.1292	Sobic.003G035400
Zm00001d039547	3	7812566	7818795	0.0138	0.154	0.0895	Zm00001d008846	8	22494318	22500453	0.0124	0.1517	0.082	Sobic.003G038100
Zm00001d039551	3	7839015	7846039	0.0171	0.1094	0.1565	Zm00001d008847	8	22501898	22508623	0.0126	0.1355	0.0932	Sobic.003G038500
Zm00001d039566	3	8104720	8105217	0.0108	0.7872	0.0137	Zm00001d008841	8	22307488	22307982	0.0419	0.9066	0.0462	Sobic.003G039400
Zm00001d039580	3	8286007	8288201	0.0901	0.0924	0.9758	Zm00001d008839	8	22128136	22132262	0.0182	0.1041	0.1748	Sobic.003G040200
Zm00001d039589	3	8521898	8533430	0.0193	0.1171	0.1648	Zm00001d008826	8	21787238	21795721	0.0178	0.1226	0.145	Sobic.003G040900
Zm00001d039591	3	8542395	8542877	0.0303	0.7558	0.0401	Zm00001d008825	8	21749186	21749614	0.0432	0.7781	0.0555	Sobic.003G041200
Zm00001d039597	3	8669243	8671574	0.0476	0.4302	0.1107	Zm00001d008782	8	19837108	19840416	0.0805	0.4279	0.1882	Sobic.003G041900
Zm00001d039600	3	8723887	8725695	0.0545	0.1726	0.3158	Zm00001d008779	8	19717269	19718855	0.0534	0.1779	0.3002	Sobic.003G042200
Zm00001d039606	3	8775583	8780670	0.0456	0.27	0.1691	Zm00001d008772	8	19580474	19585935	0.0445	0.153	0.291	Sobic.003G042700
Zm00001d039607	3	8849004	8850470	0.0434	1.0853	0.04	Zm00001d008764	8	19520818	19522320	0.0588	0.1276	0.461	Sobic.003G042900
Zm00001d039608	3	8850882	8860079	0.0728	0.1295	0.5619	Zm00001d008763	8	19448408	19457020	0.0555	0.1666	0.3333	Sobic.003G043000
Zm00001d039611	3	9001419	9004068	0.0219	0.1293	0.1696	Zm00001d008762	8	19357191	19359754	0.0364	0.1607	0.2263	Sobic.003G043100
Zm00001d039613	3	9084078	9086850	0.0401	0.1571	0.2551	Zm00001d008759	8	19240860	19244339	0.0508	0.1122	0.4527	Sobic.003G043300
Zm00001d039614	3	9087885	9092751	0.0226	0.152	0.1489	Zm00001d008758	8	19235296	19240387	0.0277	0.1762	0.1571	Sobic.003G043400
Zm00001d039615	3	9134058	9135428	0.0376	0.6341	0.0593	Zm00001d008756	8	19076001	19077332	0.0406	0.4958	0.082	Sobic.003G043600
Zm00001d039624	3	9366940	9370004	0.0129	0.2473	0.0521	Zm00001d008749	8	18951758	18953833	0.0312	0.3089	0.1011	Sobic.003G044900
Zm00001d039628	3	9468905	9474712	0.0265	0.1529	0.1734	Zm00001d008744	8	18855126	18861446	0.0161	0.1609	0.1004	Sobic.003G045600
Zm00001d039653	3	10752207	10756034	0.021	0.0918	0.2292	Zm00001d008737	8	18472609	18474242	0.058	0.1637	0.3541	Sobic.003G048500
Zm00001d039658	3	10933798	10935205	0.0276	0.3471	0.0794	Zm00001d008734	8	18247920	18249030	0.0217	0.3334	0.065	Sobic.003G049400
Zm00001d039663	3	11198572	11201977	0.0129	0.141	0.0914	Zm00001d008731	8	17972592	17976928	0.0999	0.2118	0.4719	Sobic.003G049800
Zm00001d039670	3	11500060	11504969	0.0204	0.3107	0.0655	Zm00001d008727	8	17939385	17943956	0.0224	0.2745	0.0814	Sobic.003G050400
Zm00001d039673	3	11568307	11574682	0.0725	0.0628	1.1543	Zm00001d008725	8	17921480	17928452	0.0325	0.1533	0.2118	Sobic.003G050700
Zm00001d039678	3	11696624	11701476	0.0214	0.3205	0.0669	Zm00001d008724	8	17871316	17876968	0.0297	0.2864	0.1036	Sobic.003G051100
Zm00001d039682	3	11808671	11813842	0.102	0.0553	1.846	Zm00001d008716	8	17623710	17628383	0.0912	0.0543	1.6799	Sobic.003G052000
Zm00001d039686	3	11849125	11853356	0.03	0.1057	0.2836	Zm00001d008708	8	17549354	17554775	0.0421	0.125	0.337	Sobic.003G052400
Zm00001d039702	3	12560753	12564409	0.0235	0.2815	0.0833	Zm00001d008692	8	17294289	17301792	0.0292	0.2177	0.1341	Sobic.003G053700
Zm00001d039703	3	12596468	12600760	0.0223	0.1951	0.1144	Zm00001d008691	8	17288750	17293014	0.0299	0.1816	0.1646	Sobic.003G053800
Zm00001d039706	3	12674400	12677866	0.0208	0.161	0.1295	Zm00001d008690	8	17240301	17243643	0.0121	0.1532	0.0791	Sobic.003G053900
Zm00001d039709	3	12747718	12750928	0.0303	0.1193	0.2541	Zm00001d008689	8	17230629	17233767	0.0334	0.1941	0.1719	Sobic.003G054100
Zm00001d039715	3	12833463	12833825	0.0365	0.2135	0.1708	Zm00001d008681	8	16986395	16986763	0.0525	0.2107	0.2492	Sobic.003G055300
Zm00001d039716	3	12835341	12836601	0.0799	0.3103	0.2575	Zm00001d008680	8	16983338	16984942	0.1321	0.4481	0.2949	Sobic.003G055400
Zm00001d039717	3	12897204	12900576	0.0114	0.2043	0.056	Zm00001d008679	8	16965852	16973486	0.0138	0.3225	0.0429	Sobic.003G055500
Zm00001d039726	3	13012899	13013782	0.0847	0.2136	0.3964	Zm00001d008676	8	16896160	16896909	0.0926	0.2055	0.4505	Sobic.003G055800
Zm00001d039739	3	13454894	13456467	0.0766	0.1449	0.5284	Zm00001d008664	8	16422036	16423332	0.1275	0.1351	0.9437	Sobic.003G058400
Zm00001d039740	3	13457481	13470008	0.0207	0.116	0.1787	Zm00001d008663	8	16399018	16418531	0.2577	0.1747	1.4746	Sobic.003G058500
Zm00001d039747	3	13687680	13693484	0.0942	0.0907	1.0383	Zm00001d008656	8	16231802	16236459	0.0181	0.1326	0.1365	Sobic.003G058900
Zm00001d039766	3	14260432	14260656	0.2238	1.0205	0.2193	Zm00001d008650	8	15918882	15919151	0.1592	0.8966	0.1775	Sobic.003G061600
Zm00001d039769	3	14333996	14339635	0.0659	0.2113	0.3118	Zm00001d008649	8	15902706	15910406	0.0683	0.1585	0.4307	Sobic.003G061900
Zm00001d039852	3	16634991	16640993	0.029	0.1768	0.1642	Zm00001d008625	8	15170298	15175020	0.0364	0.1396	0.2609	Sobic.003G070900
Zm00001d039854	3	16734903	16736516	0.0284	0.2242	0.1267	Zm00001d008624	8	15102373	15104001	0.0202	0.226	0.0893	Sobic.003G071000
Zm00001d039858	3	16934865	16939848	0.1285	0.3291	0.3904	Zm00001d008621	8	14957180	14962557	0.0817	0.1748	0.4672	Sobic.003G071700
Zm00001d039865	3	17163334	17167131	0.0182	0.1001	0.182	Zm00001d008619	8	14786063	14790046	0.0353	0.1837	0.1919	Sobic.003G072300
Zm00001d039867	3	17266726	17272686	0.0386	0.1878	0.2057	Zm00001d008618	8	14742281	14746376	0.0461	0.1612	0.2859	Sobic.003G072500
Zm00001d039871	3	17287896	17294429	0.0164	0.1224	0.1337	Zm00001d008617	8	14683998	14689728	0.0164	0.1223	0.1341	Sobic.003G073000
Zm00001d039881	3	17540895	17545272	0.0168	0.0903	0.1857	Zm00001d008611	8	14453705	14457982	0.0238	0.1017	0.2342	Sobic.003G074900
Zm00001d039901	3	18645159	18650625	0.0211	0.1496	0.1412	Zm00001d008599	8	14053223	14055531	0.0803	0.2082	0.3856	Sobic.003G077500
Zm00001d039904	3	18861813	18870713	0.0042	0.1506	0.0281	Zm00001d008596	8	13967313	13972823	0.0051	0.1617	0.0313	Sobic.003G077900
Zm00001d039908	3	19082590	19083063	0.0121	0.5752	0.021	Zm00001d008594	8	13894290	13894763	0.0072	0.6517	0.0111	Sobic.003G078200
Zm00001d039916	3	19335810	19341690	0.0305	0.195	0.1564	Zm00001d008591	8	13719470	13722383	0.0239	0.1984	0.1206	Sobic.003G078800
Zm00001d039932	3	19837328	19837744	0.0461	0.4588	0.1005	Zm00001d008579	8	13531502	13531933	0.1196	0.7645	0.1564	Sobic.003G081800
Zm00001d039944	3	20126203	20126790	0.0842	0.0814	1.0342	Zm00001d008573	8	13343616	13344233	0.0836	1.5795	0.0529	Sobic.003G082600
Zm00001d039963	3	20813902	20816454	0.0509	0.4851	0.1049	Zm00001d008570	8	13286218	13288733	0.1049	0.5957	0.1761	Sobic.003G083200
Zm00001d039965	3	20882799	20892393	0.0249	0.1538	0.1617	Zm00001d008569	8	13251597	13255829	0.0311	0.1988	0.1564	Sobic.003G083300
Zm00001d039973	3	21311762	21317259	0.0218	0.0957	0.2279	Zm00001d008567	8	13146141	13153362	0.0165	0.1332	0.1236	Sobic.003G084000
Zm00001d039975	3	21323159	21327454	0.0652	0.1479	0.441	Zm00001d008565	8	13138808	13143070	0.1098	0.146	0.7521	Sobic.003G084200
Zm00001d039976	3	21378007	21379604	0.1309	0.0667	1.9607	Zm00001d008564	8	13133398	13137232	0.006	0.0632	0.0941	Sobic.003G084300
Zm00001d039991	3	22050506	22051063	0.0599	0.3517	0.1704	Zm00001d008540	8	12307835	12308398	0.0901	0.6865	0.1312	Sobic.003G085700
Zm00001d039993	3	22154104	22154574	0.0745	0.3219	0.2316	Zm00001d008539	8	12212422	12212835	0.0902	0.3808	0.2369	Sobic.003G085800
Zm00001d040005	3	22637988	22641399	0.0942	0.0857	1.0999	Zm00001d008535	8	12036018	12039062	0.0674	0.2694	0.2503	Sobic.003G086700
Zm00001d040006	3	22671932	22673242	0.1888	0.0966	1.9547	Zm00001d008532	8	11973173	11975079	0.0588	0.1674	0.3512	Sobic.003G086800
Zm00001d040010	3	22854232	22860850	0.0255	0.1275	0.1997	Zm00001d008531	8	11932846	11938036	0.0347	0.1255	0.2763	Sobic.003G087000
Zm00001d040011	3	22863277	22864673	0.0406	0.2392	0.1696	Zm00001d008530	8	11929967	11931521	0.0305	0.3393	0.0899	Sobic.003G087100
Zm00001d040019	3	23109131	23110862	0.0898	0.4356	0.2061	Zm00001d008528	8	11883571	11885380	0.0722	0.1383	0.5218	Sobic.003G087600
Zm00001d040020	3	23248796	23254822	0.0378	0.1468	0.2578	Zm00001d008525	8	11668954	11672834	0.0432	0.1192	0.362	Sobic.003G087900
Zm00001d040036	3	23950641	23966362	0.0522	0.126	0.4139	Zm00001d008520	8	11329210	11342342	0.0434	0.157	0.2764	Sobic.003G089000
Zm00001d040038	3	24228908	24237843	0.0176	0.1163	0.1513	Zm00001d008517	8	11273752	11279847	0.0152	0.0926	0.1639	Sobic.003G089100
Zm00001d040040	3	24347329	24350219	0.0379	0.3767	0.1006	Zm00001d008515	8	11261176	11263689	0.0524	0.3501	0.1496	Sobic.003G089300
Zm00001d040047	3	24745630	24752851	0.0385	0.1576	0.2442	Zm00001d008513	8	11208276	11212272	0.0212	0.14	0.1515	Sobic.003G092700
Zm00001d040051	3	24858774	24877660	0.0269	0.0841	0.3198	Zm00001d008511	8	11010982	11032589	0.0326	0.0863	0.3773	Sobic.003G093100
Zm00001d040057	3	25371011	25371619	0.0855	0.2764	0.3094	Zm00001d008501	8	10522697	10523299	0.0776	0.2541	0.3055	Sobic.003G093700
Zm00001d040059	3	25411899	25415727	0.0463	0.262	0.1766	Zm00001d008495	8	10370364	10374096	0.0693	0.3211	0.2159	Sobic.003G094600
Zm00001d040076	3	25952306	25959681	0.0099	0.1086	0.091	Zm00001d008493	8	10291243	10298011	0.0255	0.1234	0.2069	Sobic.003G095800
Zm00001d040084	3	26931529	26935231	0.0189	0.1337	0.1414	Zm00001d008491	8	10203372	10207090	0.0112	0.1367	0.082	Sobic.003G096000
Zm00001d040107	3	27840060	27843743	0.0251	0.3399	0.0738	Zm00001d008455	8	9190651	9194067	0.0341	0.1799	0.1896	Sobic.003G098000
Zm00001d040109	3	27953105	27954241	0.0557	0.2266	0.2458	Zm00001d008454	8	9155987	9157111	0.0713	0.2158	0.3305	Sobic.003G098200
Zm00001d040110	3	27957742	27958215	0.0639	0.1207	0.5292	Zm00001d008453	8	9068259	9068705	0.0996	0.268	0.3716	Sobic.003G098300
Zm00001d040111	3	27971283	27971801	0.106	0.3942	0.2688	Zm00001d008452	8	8955934	8956431	0.0803	0.4383	0.1831	Sobic.003G098500
Zm00001d040112	3	27973901	27974206	0.1067	0.1263	0.8449	Zm00001d008451	8	8953863	8954231	0.106	0.1939	0.5468	Sobic.003G098600
Zm00001d040113	3	28018444	28020104	0.0137	0.2262	0.0607	Zm00001d008446	8	8814262	8820093	0.0159	0.1866	0.0854	Sobic.003G098800
Zm00001d040142	3	29090120	29096389	0.0299	0.1426	0.2095	Zm00001d008439	8	8693084	8698743	0.0311	0.1433	0.2172	Sobic.003G099300
Zm00001d040127	3	28623780	28627767	0.0333	0.1637	0.2037	Zm00001d008433	8	8627115	8631237	0.0288	0.191	0.1506	Sobic.003G100700
Zm00001d040124	3	28464665	28466799	0.0519	0.3076	0.1686	Zm00001d008430	8	8610981	8613957	0.0594	0.3064	0.1938	Sobic.003G101300
Zm00001d040123	3	28444734	28454983	0.0218	0.1144	0.1903	Zm00001d008429	8	8454946	8475384	0.0239	0.1489	0.1605	Sobic.003G101400
Zm00001d040144	3	29125843	29141429	0.0247	0.1906	0.1297	Zm00001d008417	8	8201647	8212489	0.0193	0.1724	0.1118	Sobic.003G101850
Zm00001d040155	3	29580356	29584912	0.0336	0.0955	0.3515	Zm00001d008422	8	8312884	8317910	0.0263	0.1412	0.1863	Sobic.003G102500
Zm00001d040157	3	29588852	29590774	0.0329	0.1663	0.1978	Zm00001d008424	8	8334036	8335952	0.0348	0.1277	0.2725	Sobic.003G102600
Zm00001d040163	3	29846486	29852954	0.0148	0.1324	0.1114	Zm00001d008427	8	8429852	8436838	0.0161	0.1424	0.1129	Sobic.003G103300
Zm00001d040164	3	29854180	29858304	0	0.1974	0	Zm00001d008428	8	8437905	8450620	0.0099	0.1492	0.0663	Sobic.003G103400
Zm00001d040169	3	30449625	30452363	0.0864	0.0986	0.8762	Zm00001d008409	8	8013677	8016415	0.0997	0.1496	0.6669	Sobic.003G104100
Zm00001d040171	3	30518924	30520051	0.0765	0.2318	0.3299	Zm00001d008408	8	7962644	7963681	0.1084	0.1842	0.5884	Sobic.003G104200
Zm00001d040178	3	30685394	30692365	0.0146	0.1594	0.0916	Zm00001d008407	8	7956555	7961097	0.0211	0.1219	0.1734	Sobic.003G104700
Zm00001d040183	3	30975610	30980210	0.0127	0.1234	0.1029	Zm00001d008406	8	7831591	7835921	0.0146	0.1256	0.116	Sobic.003G105000
Zm00001d040186	3	31047438	31052508	0.1049	0.1305	0.8039	Zm00001d008404	8	7743483	7747810	0.1373	0.1955	0.702	Sobic.003G105200
Zm00001d040189	3	31401124	31403248	0.1186	0.5947	0.1994	Zm00001d008403	8	7619712	7621282	0.25	0.1797	1.3913	Sobic.003G105600
Zm00001d040197	3	31705710	31707058	0.0879	0.4451	0.1976	Zm00001d008396	8	7204888	7207905	0.0433	0.1446	0.2995	Sobic.003G106900
Zm00001d040213	3	32148638	32152132	0.0985	0.1795	0.5491	Zm00001d008393	8	7165508	7169469	0.0944	0.1233	0.7655	Sobic.003G108300
Zm00001d040215	3	32388537	32391284	0.0453	0.3705	0.1222	Zm00001d008392	8	7160718	7161967	0.0778	0.2274	0.3423	Sobic.003G108600
Zm00001d040218	3	32561179	32570368	0.0474	0.1173	0.4045	Zm00001d008390	8	7120513	7129220	0.0379	0.1079	0.3517	Sobic.003G108700
Zm00001d040235	3	33200742	33208919	0.0238	0.1103	0.216	Zm00001d008379	8	6803766	6807373	0.0346	0.1261	0.2746	Sobic.003G110100
Zm00001d040238	3	33378958	33381861	0.0354	0.213	0.1663	Zm00001d008376	8	6705061	6708604	0.0088	0.1211	0.0727	Sobic.003G110400
Zm00001d040257	3	34256905	34263420	0.0122	0.1459	0.0835	Zm00001d008369	8	6538825	6549503	0.0193	0.1464	0.1319	Sobic.003G112800
Zm00001d040260	3	34385034	34385420	0.0176	0.3304	0.0533	Zm00001d008359	8	6272890	6273327	0.0461	1.0877	0.0424	Sobic.003G113500
Zm00001d040263	3	34652668	34657191	0.0122	0.1492	0.082	Zm00001d008357	8	6174454	6178469	0.0088	0.1112	0.0795	Sobic.003G113800
Zm00001d040269	3	35197326	35199956	0.0379	0.5123	0.0741	Zm00001d008347	8	6080858	6083509	0.04	0.4746	0.0842	Sobic.003G114600
Zm00001d040274	3	35350411	35356233	0.0231	0.1738	0.1328	Zm00001d008345	8	5938159	5944491	0.0228	0.172	0.1323	Sobic.003G115100
Zm00001d040276	3	35447344	35450045	0.08	0.1189	0.6726	Zm00001d008342	8	5857214	5860199	0.0732	0.1085	0.6748	Sobic.003G115400
Zm00001d040279	3	35510649	35520277	0.0137	0.1138	0.1202	Zm00001d008338	8	5736542	5759202	0.0736	0.0914	0.8059	Sobic.003G115900
Zm00001d040286	3	35721411	35728565	0.0092	0.1042	0.0883	Zm00001d008333	8	5562984	5567351	0.1804	0.1907	0.9459	Sobic.003G116600
Zm00001d040291	3	36013414	36017372	0.019	0.2523	0.0753	Zm00001d008330	8	5446086	5452822	0.0233	0.1414	0.1648	Sobic.003G116900
Zm00001d040292	3	36020981	36021268	0.1185	0.0612	1.937	Zm00001d008329	8	5442897	5443187	0.0531	0.2233	0.2375	Sobic.003G117000
Zm00001d040293	3	36027929	36029668	0.0228	0.1805	0.1265	Zm00001d008327	8	5397381	5399132	0.0221	0.1781	0.124	Sobic.003G117100
Zm00001d040298	3	36417931	36418257	0.0142	0.2727	0.052	Zm00001d008325	8	5225241	5225564	0.0331	0.4566	0.0726	Sobic.003G117600
Zm00001d040301	3	36557966	36563190	0.0306	0.0879	0.3485	Zm00001d008323	8	5210822	5217086	0.0597	0.1206	0.4953	Sobic.003G117700
Zm00001d040302	3	36669164	36675206	0.0256	0.1199	0.2134	Zm00001d008322	8	5172219	5181074	0.0262	0.1285	0.2041	Sobic.003G117800
Zm00001d040305	3	36893536	36902030	0.0281	0.094	0.2994	Zm00001d008321	8	5116246	5134191	0.0207	0.1123	0.1843	Sobic.003G118100
Zm00001d040308	3	37004302	37006317	0.2094	0.811	0.2582	Zm00001d008320	8	5086981	5095498	0.025	0.1129	0.2218	Sobic.003G118200
Zm00001d040314	3	37618168	37622190	0.0071	0.1734	0.0411	Zm00001d008314	8	4961095	4969539	0.047	0.1082	0.4341	Sobic.003G119400
Zm00001d040315	3	37693604	37698000	0.0539	0.1254	0.4299	Zm00001d008312	8	4855211	4857885	0.0354	0.0959	0.3692	Sobic.003G119500
Zm00001d040318	3	37808012	37817360	0.0604	0.1143	0.5283	Zm00001d008308	8	4801455	4804054	0.0526	0.1289	0.408	Sobic.003G119800
Zm00001d040340	3	38778973	38786131	0.0571	0.0903	0.6326	Zm00001d008285	8	4076176	4083815	0.0578	0.1585	0.3648	Sobic.003G124700
Zm00001d040334	3	38519353	38522310	0	0.1551	0	Zm00001d008284	8	3994584	3997971	0	0.1171	0	Sobic.003G124800
Zm00001d040324	3	38203704	38204900	0.068	0.3656	0.1861	Zm00001d008279	8	3838072	3839316	0.0441	0.3087	0.1429	Sobic.003G125500
Zm00001d040323	3	38197170	38197511	0.0037	0.0965	0.0381	Zm00001d008278	8	3775905	3776897	0.0032	0.1684	0.0193	Sobic.003G125650
Zm00001d040408	3	41714129	41721654	0.0381	0.1362	0.2794	Zm00001d008269	8	3592219	3601712	0.0371	0.1025	0.3625	Sobic.003G126600
Zm00001d040399	3	41314143	41316176	0.0458	0.6012	0.0761	Zm00001d008266	8	3527558	3529941	0.0597	0.7306	0.0817	Sobic.003G127100
Zm00001d040398	3	41307697	41310069	0.0563	0.385	0.1461	Zm00001d008265	8	3524180	3525511	0.0468	0.3224	0.1453	Sobic.003G127200
Zm00001d040392	3	41124192	41130989	0.1025	0.1829	0.5606	Zm00001d008262	8	3373545	3380186	0.1123	0.1323	0.8489	Sobic.003G127500
Zm00001d040390	3	41115000	41122806	0.0218	0.3615	0.0603	Zm00001d008260	8	3371971	3373452	0.0145	0.3095	0.0469	Sobic.003G127600
Zm00001d040389	3	41017675	41024229	0.0427	0.2278	0.1873	Zm00001d008259	8	3340627	3344777	0.0343	0.1411	0.2433	Sobic.003G127700
Zm00001d040429	3	43101748	43117241	0.0273	0.239	0.1144	Zm00001d008249	8	2667303	2674772	0.0229	0.3186	0.0717	Sobic.003G129500
Zm00001d040438	3	43449762	43455057	0.0076	0.1195	0.0639	Zm00001d008244	8	2452376	2459944	0.0101	0.0819	0.1239	Sobic.003G129900
Zm00001d040440	3	43522797	43523973	0.0619	0.2098	0.2948	Zm00001d008242	8	2424564	2438283	0.0269	0.1528	0.1758	Sobic.003G130000
Zm00001d040442	3	43569410	43571119	0.0393	0.1896	0.2073	Zm00001d008239	8	2300946	2302639	0.0338	0.1789	0.1888	Sobic.003G130500
Zm00001d040445	3	43699969	43701009	0.0339	0.2225	0.1523	Zm00001d008237	8	2224750	2226261	0.0303	0.2304	0.1315	Sobic.003G130700
Zm00001d040448	3	43804063	43808293	0.0586	0.1397	0.4197	Zm00001d008236	8	2198415	2206591	0.04	0.0986	0.4051	Sobic.003G130900
Zm00001d040462	3	44592736	44610510	0.006	0.1284	0.0469	Zm00001d008233	8	2062566	2071530	0.0064	0.2855	0.0224	Sobic.003G132000
Zm00001d040463	3	44744039	44746612	0.0109	0.2372	0.046	Zm00001d008230	8	2034108	2036318	0.0078	0.3111	0.0251	Sobic.003G132100
Zm00001d040464	3	44811230	44812811	0.0194	0.3249	0.0596	Zm00001d008229	8	1983066	1984497	0.0234	0.2333	0.1002	Sobic.003G132300
Zm00001d040467	3	44999238	45000743	0.0928	0.2318	0.4004	Zm00001d008228	8	1976472	1977821	0.0249	0.1281	0.1946	Sobic.003G132600
Zm00001d040475	3	45714344	45718276	0.0746	0.16	0.4663	Zm00001d008224	8	1665296	1669410	0.0891	0.1595	0.5588	Sobic.003G134000
Zm00001d040503	3	47223813	47241740	0.0045	0.1382	0.0326	Zm00001d008218	8	1585465	1591623	0.0076	0.1541	0.0492	Sobic.003G134800
Zm00001d040509	3	47520802	47522705	0.0018	0.5403	0.0034	Zm00001d008216	8	1519080	1521275	0.0162	0.337	0.0481	Sobic.003G135400
Zm00001d040515	3	47731374	47737817	0.029	0.1173	0.2469	Zm00001d008215	8	1460764	1465581	0.0237	0.1207	0.1966	Sobic.003G135600
Zm00001d040519	3	47878960	47880339	0.0526	0.4846	0.1086	Zm00001d008210	8	1296796	1298016	0.0431	0.4211	0.1023	Sobic.003G136200
Zm00001d040526	3	48128556	48131414	0.0712	0.2012	0.3538	Zm00001d008208	8	1236271	1237892	0.0599	0.2978	0.2011	Sobic.003G136500
Zm00001d040527	3	48286239	48288111	0.0244	0.1136	0.2148	Zm00001d008206	8	1108702	1109418	0.0257	0.1273	0.2018	Sobic.003G136600
Zm00001d040536	3	48598914	48602327	0.0631	0.1805	0.3497	Zm00001d008205	8	1077606	1080652	0.0831	0.2291	0.3629	Sobic.003G136900
Zm00001d040539	3	48724573	48727639	0.0643	0.1667	0.3861	Zm00001d008203	8	1019559	1026656	0.0228	0.114	0.1996	Sobic.003G137100
Zm00001d040541	3	48775678	48777774	0.0673	0.2643	0.2548	Zm00001d008201	8	989823	991128	0.0379	0.1237	0.3068	Sobic.003G137200
Zm00001d040544	3	48922461	48923574	0	0.7306	0	Zm00001d008200	8	985128	985854	0.0127	1.1507	0.0111	Sobic.003G137400
Zm00001d040545	3	48943589	48944483	0.0562	0.0772	0.7276	Zm00001d008196	8	909115	910111	0.0541	0.0977	0.5537	Sobic.003G137700
Zm00001d040548	3	49026957	49027223	0.0856	0.3405	0.2515	Zm00001d008194	8	840652	840912	0.1048	0.1668	0.628	Sobic.003G138300
Zm00001d040562	3	49886321	49902674	0.0162	0.2626	0.0615	Zm00001d008178	8	557425	565138	0.017	0.1301	0.1306	Sobic.003G139300
Zm00001d040571	3	50763985	50771779	0.0578	0.1053	0.5493	Zm00001d008176	8	327598	335271	0.0557	0.1382	0.4026	Sobic.003G139900
Zm00001d040589	3	51740462	51742521	0.0253	0.3988	0.0634	Zm00001d009057	8	33664994	33667211	0.0395	0.4684	0.0843	Sobic.003G141800
Zm00001d040593	3	52125428	52128327	0.0279	0.3403	0.0821	Zm00001d009063	8	33991868	33994474	0.0844	0.1096	0.7703	Sobic.003G142200
Zm00001d040594	3	52179189	52180100	0.0549	0.3962	0.1387	Zm00001d009066	8	34057004	34057960	0.0824	0.336	0.2453	Sobic.003G142300
Zm00001d040596	3	52321295	52324902	0.0188	0.2192	0.0857	Zm00001d009132	8	38686117	38690110	0.0293	0.178	0.1648	Sobic.003G142700
Zm00001d040603	3	52758777	52777667	0.0078	0.1096	0.0716	Zm00001d009127	8	38444417	38450459	0.0078	0.0981	0.0799	Sobic.003G143700
Zm00001d040606	3	53035908	53040506	0.0374	0.2708	0.138	Zm00001d009123	8	37790210	37794148	0.0427	0.2893	0.1475	Sobic.003G143900
Zm00001d040614	3	54002070	54005318	0.0245	0.3536	0.0693	Zm00001d009121	8	37567615	37568663	0.1	0.2286	0.4372	Sobic.003G144600
Zm00001d040619	3	54139362	54139841	0.0625	0.2236	0.2796	Zm00001d009116	8	37498981	37499415	0.0612	0.3483	0.1756	Sobic.003G144800
Zm00001d040621	3	54361997	54365806	0.0528	0.4143	0.1274	Zm00001d009088	8	35616440	35617907	0.1374	0.1602	0.8581	Sobic.003G145100
Zm00001d040624	3	54717613	54718843	0.0483	0.4286	0.1126	Zm00001d009087	8	35609375	35610052	0.042	0.5899	0.0712	Sobic.003G145400
Zm00001d040634	3	55294376	55294903	0.0798	0.1937	0.412	Zm00001d009083	8	35429839	35430354	0.0514	0.1893	0.2714	Sobic.003G146300
Zm00001d040644	3	55831479	55833662	0.0638	0.1303	0.4891	Zm00001d009108	8	36817445	36818866	0.0633	0.1064	0.5951	Sobic.003G148000
Zm00001d040651	3	56282555	56283711	0.0386	0.196	0.1968	Zm00001d009103	8	36535940	36537052	0.1024	0.0699	1.4654	Sobic.003G148600
Zm00001d040656	3	56766328	56774152	0.0425	0.1922	0.221	Zm00001d009071	8	34288986	34294478	0.042	0.1652	0.2541	Sobic.003G149000
Zm00001d040682	3	57962007	57963593	0.0739	0.2841	0.2601	Zm00001d009160	8	40165037	40166611	0.0752	0.3558	0.2113	Sobic.003G150400
Zm00001d040697	3	58920202	58921386	0.0063	1.414	0.0045	Zm00001d009146	8	39524340	39526647	0.0063	1.386	0.0046	Sobic.003G151600
Zm00001d040717	3	59836378	59845920	0.0437	0.1126	0.388	Zm00001d009161	8	40267885	40272449	0.0667	0.1044	0.6388	Sobic.003G152700
Zm00001d040721	3	59860481	59869531	0.0103	0.1013	0.1013	Zm00001d009163	8	40371057	40374042	0.0108	0.1024	0.1051	Sobic.003G152900
Zm00001d040726	3	60288264	60293502	0.015	0.1186	0.1267	Zm00001d009171	8	40738943	40752749	0.0164	0.0935	0.1754	Sobic.003G153300
Zm00001d040735	3	60817984	60822374	0.0271	0.1316	0.2058	Zm00001d009177	8	41086584	41090905	0.0208	0.1262	0.1651	Sobic.003G153800
Zm00001d040748	3	62644341	62666053	0.0297	0.1124	0.2647	Zm00001d009221	8	44249375	44260948	0.0493	0.141	0.3493	Sobic.003G155100
Zm00001d040752	3	63579469	63581973	0	0.1303	0	Zm00001d009211	8	43207255	43210029	0	0.1532	0	Sobic.003G155400
Zm00001d040760	3	64043562	64058749	0.0372	0.0922	0.4036	Zm00001d009205	8	42540621	42548567	0.0444	0.0825	0.5388	Sobic.003G155900
Zm00001d040775	3	64946021	64948546	0.0369	0.1216	0.3033	Zm00001d009193	8	42033253	42035233	0.0318	0.2627	0.1212	Sobic.003G157300
Zm00001d040788	3	65988895	65991327	0.0107	0.1137	0.0943	Zm00001d009226	8	44498799	44501231	0.0111	0.1201	0.092	Sobic.003G158700
Zm00001d040796	3	66375799	66379752	0.0653	0.0983	0.6642	Zm00001d009236	8	45786196	45790440	0.0548	0.1329	0.4122	Sobic.003G160000
Zm00001d040803	3	66922907	66923248	0.0173	0.5064	0.0342	Zm00001d009247	8	47084311	47084655	0.0141	0.5984	0.0236	Sobic.003G160700
Zm00001d040805	3	67066176	67071878	0.0195	0.1297	0.1505	Zm00001d009248	8	47143782	47152014	0.0271	0.1207	0.2241	Sobic.003G161500
Zm00001d044551	3	231492128	231500079	0.012	0.092	0.1309	Zm00001d009361	8	59481866	59485489	0.0183	0.0949	0.1926	Sobic.003G182300
Zm00001d044540	3	231327721	231332840	0.0093	0.176	0.0526	Zm00001d009374	8	60778336	60784086	0.0152	0.1562	0.0971	Sobic.003G183700
Zm00001d044533	3	231100304	231105284	0.0208	0.3076	0.0677	Zm00001d009397	8	62299593	62300146	0.0995	0.6039	0.1647	Sobic.003G184800
Zm00001d044529	3	230995475	230998102	0.0198	0.4388	0.0451	Zm00001d009399	8	62579423	62581864	0.0312	0.3794	0.0823	Sobic.003G185100
Zm00001d044528	3	230956846	230957973	0.0156	0.1907	0.0819	Zm00001d009401	8	62822620	62823732	0.0332	0.2012	0.1648	Sobic.003G185200
Zm00001d044527	3	230891505	230903489	0.0468	0.0936	0.4996	Zm00001d009403	8	63093246	63099917	0.0347	0.0972	0.3568	Sobic.003G185500
Zm00001d044526	3	230886380	230888010	0.049	0.5724	0.0856	Zm00001d011123	8	139676207	139677622	0.039	0.456	0.0856	Sobic.003G185700
Zm00001d044519	3	230739324	230740436	0.1328	0.2984	0.4451	Zm00001d011142	8	140372645	140374170	0.1126	0.2257	0.4988	Sobic.003G186200
Zm00001d044518	3	230735749	230737488	0.1135	0.3165	0.3586	Zm00001d011143	8	140382370	140386433	0.1231	0.419	0.2939	Sobic.003G186300
Zm00001d044516	3	230686257	230688601	0.0676	0.9908	0.0683	Zm00001d011144	8	140400456	140402893	0.0649	0.952	0.0682	Sobic.003G186500
Zm00001d044515	3	230680557	230686325	0.0295	0.2149	0.1373	Zm00001d011145	8	140403097	140406939	0.0306	0.1927	0.1588	Sobic.003G186600
Zm00001d044513	3	230490874	230495823	0.0228	0.0993	0.23	Zm00001d011147	8	140680606	140689294	0.031	0.1248	0.2484	Sobic.003G186800
Zm00001d044510	3	230393087	230398541	0.0282	0.09	0.314	Zm00001d011155	8	140995042	141000244	0.0351	0.0976	0.3591	Sobic.003G187400
Zm00001d044502	3	230002153	230007107	0.0587	0.0803	0.7312	Zm00001d011159	8	141235427	141250554	0.0224	0.0937	0.2395	Sobic.003G188500
Zm00001d044500	3	229925462	229929657	0.0562	0.1156	0.486	Zm00001d011160	8	141328645	141333318	0.0594	0.0967	0.6146	Sobic.003G188900
Zm00001d044495	3	229664664	229670336	0.0256	0.1797	0.1423	Zm00001d011174	8	141805331	141812617	0.0369	0.2267	0.163	Sobic.003G190100
Zm00001d044224	3	222403426	222408891	0.018	0.0947	0.1899	Zm00001d011178	8	142037367	142043523	0.0305	0.0869	0.3508	Sobic.003G190400
Zm00001d044228	3	222461984	222463639	0.028	0.7383	0.0379	Zm00001d011183	8	142217718	142219220	0.0356	0.7646	0.0466	Sobic.003G191000
Zm00001d044231	3	222541223	222541468	0.006	0.201	0.03	Zm00001d011185	8	142292769	142293158	0.0184	0.1753	0.105	Sobic.003G191500
Zm00001d044242	3	222847014	222848459	0.0793	0.2012	0.394	Zm00001d011187	8	142339407	142340699	0.0529	0.1594	0.3321	Sobic.003G191800
Zm00001d044243	3	222856356	222863087	0.0181	0.0779	0.2326	Zm00001d011188	8	142392309	142403203	0.0202	0.0856	0.2355	Sobic.003G192000
Zm00001d044244	3	222918560	222918922	0.0397	0.3174	0.1252	Zm00001d011189	8	142471390	142471749	0.0216	0.3717	0.0582	Sobic.003G192100
Zm00001d044250	3	223045545	223050651	0.0184	0.1992	0.0925	Zm00001d011192	8	142592861	142598233	0.0156	0.1474	0.1061	Sobic.003G193700
Zm00001d044254	3	223085735	223089594	0.0809	0.1538	0.5259	Zm00001d011225	8	143689328	143691031	0.0481	0.1251	0.3847	Sobic.003G194200
Zm00001d044255	3	223099275	223102092	0.0267	0.1522	0.1757	Zm00001d011224	8	143653902	143655972	0.0236	0.1823	0.1296	Sobic.003G194300
Zm00001d044261	3	223242084	223246369	0.033	0.2706	0.1221	Zm00001d011223	8	143496324	143502314	0.0418	0.3999	0.1046	Sobic.003G194600
Zm00001d044266	3	223370008	223382649	0.0204	0.1458	0.1398	Zm00001d011220	8	143287270	143294857	0.0151	0.1328	0.1134	Sobic.003G195000
Zm00001d044270	3	223430526	223431488	0.0676	0.5461	0.1237	Zm00001d011217	8	143248933	143249868	0.0402	0.3104	0.1295	Sobic.003G195300
Zm00001d044271	3	223461530	223469178	0.0186	0.1493	0.1245	Zm00001d011213	8	143159959	143167232	0.0192	0.1091	0.1761	Sobic.003G195500
Zm00001d044272	3	223519903	223525403	0.1191	0.081	1.4703	Zm00001d011212	8	143076291	143081577	0.0788	0.3686	0.2138	Sobic.003G195600
Zm00001d044276	3	223711995	223715620	0.0283	0.3945	0.0716	Zm00001d011211	8	143046789	143050596	0.0248	0.3527	0.0704	Sobic.003G196000
Zm00001d044301	3	224583950	224589560	0.038	0.1469	0.259	Zm00001d011202	8	142838650	142846028	0.029	0.1193	0.2431	Sobic.003G198200
Zm00001d044302	3	224594170	224597019	0.0545	0.2941	0.1852	Zm00001d011198	8	142745650	142747911	0.0788	0.2517	0.3131	Sobic.003G198400
Zm00001d044307	3	224907548	224912849	0.0203	0.0758	0.2676	Zm00001d011193	8	142602686	142607439	0.0226	0.0892	0.2538	Sobic.003G199500
Zm00001d044312	3	224972055	224976957	0.041	0.1271	0.3229	Zm00001d011231	8	143885370	143889762	0.0401	0.1334	0.3009	Sobic.003G200100
Zm00001d044313	3	224984013	224996005	0.0261	0.1167	0.2232	Zm00001d011233	8	144110777	144127837	0.0286	0.1204	0.2375	Sobic.003G200200
Zm00001d044318	3	225067705	225070108	0.0318	0.1018	0.3125	Zm00001d011242	8	144285793	144288703	0.0337	0.1747	0.1931	Sobic.003G201500
Zm00001d044326	3	225286378	225289694	0.1006	0.2158	0.466	Zm00001d011245	8	144402591	144406381	0.0242	0.18	0.1345	Sobic.003G202100
Zm00001d044327	3	225304006	225308415	0.079	0.207	0.3818	Zm00001d011246	8	144409494	144413652	0.0293	0.1909	0.1535	Sobic.003G202200
Zm00001d044330	3	225344316	225349224	0.0562	0.073	0.7697	Zm00001d011252	8	144609854	144617400	0.0516	0.0822	0.6275	Sobic.003G202600
Zm00001d044333	3	225385467	225389709	0.0396	0.142	0.279	Zm00001d011255	8	144690877	144693119	0.0298	0.1521	0.196	Sobic.003G202900
Zm00001d044335	3	225401281	225402499	0.0289	0.117	0.2472	Zm00001d011256	8	144697819	144699023	0.0472	0.1568	0.3009	Sobic.003G203000
Zm00001d044338	3	225447318	225452279	0.0383	0.1211	0.3159	Zm00001d011258	8	144732264	144737024	0.0809	0.0858	0.9439	Sobic.003G203400
Zm00001d044367	3	226310412	226315341	0.0061	0.1265	0.0479	Zm00001d011266	8	145117930	145123153	0.0153	0.103	0.1485	Sobic.003G205501
Zm00001d044374	3	226363228	226365057	0.0928	0.0707	1.3134	Zm00001d011268	8	145143791	145144951	0.1298	0.1939	0.6693	Sobic.003G205700
Zm00001d044379	3	226473959	226482614	0.043	0.1333	0.3227	Zm00001d011272	8	145369667	145384961	0.0579	0.1117	0.5185	Sobic.003G206600
Zm00001d044391	3	226844246	226847206	0.0308	0.2304	0.1335	Zm00001d011278	8	145553974	145556680	0.0301	0.1192	0.2523	Sobic.003G209000
Zm00001d044393	3	226945825	226954001	0.019	0.1534	0.1241	Zm00001d011282	8	145689308	145696596	0.0132	0.1255	0.105	Sobic.003G209200
Zm00001d044394	3	227051751	227054558	0.04	0.1604	0.2493	Zm00001d011283	8	145769052	145772245	0.0381	0.153	0.2489	Sobic.003G209400
Zm00001d044395	3	227055572	227057360	0.0403	0.3229	0.1247	Zm00001d011284	8	145783765	145784846	0.0362	0.6256	0.0579	Sobic.003G209600
Zm00001d044405	3	227319430	227328765	0.0222	0.1378	0.1609	Zm00001d011288	8	145979013	145985394	0.0283	0.1518	0.1864	Sobic.003G210900
Zm00001d044409	3	227433298	227435079	0.0474	0.191	0.248	Zm00001d011297	8	146093892	146095667	0.0695	0.2544	0.2733	Sobic.003G211200
Zm00001d044421	3	227515476	227518586	0.0338	0.5762	0.0586	Zm00001d011299	8	146128641	146131503	0.0396	0.9661	0.041	Sobic.003G213000
Zm00001d044425	3	227598222	227599196	0.0368	0.3136	0.1174	Zm00001d011302	8	146180242	146181231	0.0426	0.2957	0.144	Sobic.003G213900
Zm00001d044427	3	227737166	227737591	0.1097	0.353	0.3107	Zm00001d011303	8	146189282	146189740	0.1246	0.4493	0.2774	Sobic.003G214100
Zm00001d044431	3	227752042	227754923	0.0511	0.6303	0.081	Zm00001d011304	8	146192052	146196828	0.0509	0.5365	0.0949	Sobic.003G214400
Zm00001d044434	3	227914572	227919577	0.029	0.3276	0.0887	Zm00001d011312	8	146414508	146420244	0.0353	0.3185	0.1108	Sobic.003G214900
Zm00001d044441	3	228211851	228213968	0.0059	0.3535	0.0166	Zm00001d011314	8	146490050	146490819	0.0464	0.5179	0.0895	Sobic.003G215700
Zm00001d044443	3	228235045	228243424	0.0239	0.1339	0.1788	Zm00001d011319	8	146546991	146554204	0.0192	0.3341	0.0575	Sobic.003G216300
Zm00001d044445	3	228253462	228257016	0.0053	0.1466	0.0364	Zm00001d011321	8	146619391	146622999	0.0054	0.1737	0.0314	Sobic.003G216500
Zm00001d044459	3	228697874	228702288	0.0258	0.1253	0.2057	Zm00001d011330	8	146957682	146961482	0.0167	0.1912	0.0873	Sobic.003G218400
Zm00001d044461	3	228815712	228816647	0.0443	0.3316	0.1335	Zm00001d011331	8	147057186	147058121	0.0333	0.2984	0.1117	Sobic.003G218600
Zm00001d044465	3	228903836	228918969	0.0266	0.1385	0.192	Zm00001d011334	8	147199565	147204907	0.0365	0.1514	0.2408	Sobic.003G218900
Zm00001d044469	3	229010501	229015061	0.0326	0.1599	0.2037	Zm00001d011336	8	147228068	147231731	0.0227	0.1198	0.1899	Sobic.003G219400
Zm00001d044476	3	229146436	229148265	0.0346	0.4576	0.0755	Zm00001d011350	8	147564557	147566080	0.0378	0.5119	0.0738	Sobic.003G220000
Zm00001d044478	3	229247796	229256127	0.0149	0.0871	0.1714	Zm00001d011351	8	147718573	147727814	0.0284	0.107	0.2656	Sobic.003G220200
Zm00001d044479	3	229347693	229352050	0.0177	0.1196	0.1479	Zm00001d011352	8	147819974	147824314	0.0317	0.1234	0.2571	Sobic.003G220500
Zm00001d044480	3	229372601	229383704	0.0111	0.08	0.1391	Zm00001d011353	8	147890594	147896004	0.0019	0.1331	0.0143	Sobic.003G220600
Zm00001d044481	3	229389338	229411816	0.0796	0.0928	0.8571	Zm00001d011355	8	147966473	147976741	0.0726	0.0842	0.8622	Sobic.003G220700
Zm00001d044222	3	222353432	222371706	0.0128	0.0876	0.1467	Zm00001d011359	8	148359593	148360226	0.0884	0.217	0.4074	Sobic.003G221400
Zm00001d044220	3	222160707	222170731	0.1257	0.1442	0.8717	Zm00001d011360	8	148421209	148436906	0.1241	0.1502	0.8259	Sobic.003G221500
Zm00001d044217	3	222101601	222104924	0.0366	0.0998	0.3671	Zm00001d011362	8	148481033	148484238	0.0674	0.1046	0.6443	Sobic.003G221700
Zm00001d044202	3	221800239	221803684	0.0283	0.2237	0.1267	Zm00001d011365	8	148696781	148699784	0.0504	0.0808	0.6236	Sobic.003G222800
Zm00001d044201	3	221791738	221799973	0.0302	0.0772	0.3909	Zm00001d011366	8	148702797	148711327	0.0311	0.1035	0.3006	Sobic.003G222900
Zm00001d044191	3	221504897	221511731	0.0554	0.1474	0.3762	Zm00001d011373	8	148912004	148917649	0.0563	0.1554	0.3625	Sobic.003G223900
Zm00001d044188	3	221429563	221440388	0.0306	0.0977	0.3128	Zm00001d011379	8	149086163	149104674	0.0306	0.1075	0.2851	Sobic.003G224700
Zm00001d044185	3	221308521	221313821	0.0255	0.1507	0.1695	Zm00001d011392	8	149387614	149392198	0.0206	0.1373	0.1502	Sobic.003G225200
Zm00001d044181	3	221270260	221275838	0.0434	0.291	0.1491	Zm00001d011393	8	149449973	149455213	0.0526	0.3622	0.1452	Sobic.003G225600
Zm00001d044179	3	221238399	221241312	0.0548	0.1462	0.375	Zm00001d011396	8	149473967	149475758	0.0578	0.2343	0.2466	Sobic.003G225900
Zm00001d044176	3	221180362	221181917	0.0776	0.1967	0.3945	Zm00001d011398	8	149502003	149502899	0.0729	0.4932	0.1478	Sobic.003G226100
Zm00001d044173	3	221162822	221163998	0.0559	0.6795	0.0823	Zm00001d011399	8	149508135	149509217	0.0466	0.7781	0.0599	Sobic.003G226400
Zm00001d044172	3	221071103	221078032	0.0209	0.0763	0.2743	Zm00001d011401	8	149523666	149538687	0.0297	0.1289	0.2306	Sobic.003G226500
Zm00001d044171	3	221069092	221071008	0.0584	0.2515	0.2321	Zm00001d011403	8	149539154	149540733	0.0744	0.2585	0.2876	Sobic.003G226600
Zm00001d044170	3	221027748	221031882	0.0324	0.1639	0.1977	Zm00001d011405	8	149593538	149597550	0.0287	0.1664	0.1725	Sobic.003G226700
Zm00001d044168	3	220964949	220966074	0.0492	0.2073	0.2372	Zm00001d011406	8	149667369	149668532	0.0607	0.2507	0.2423	Sobic.003G226800
Zm00001d044167	3	220883427	220884707	0.113	0.2124	0.5322	Zm00001d011410	8	149778971	149780170	0.0831	0.416	0.1999	Sobic.003G227000
Zm00001d044164	3	220843094	220855486	0.0118	0.0969	0.1214	Zm00001d011411	8	149791810	149800697	0.0121	0.0888	0.1359	Sobic.003G227100
Zm00001d044162	3	220824499	220827409	0.0275	0.2297	0.1196	Zm00001d011413	8	149844919	149847262	0.0596	0.1995	0.2985	Sobic.003G227300
Zm00001d044144	3	220423612	220429992	0.0324	0.0875	0.3697	Zm00001d011424	8	150158919	150166669	0.0264	0.0831	0.3178	Sobic.003G229300
Zm00001d044139	3	220220256	220227231	0.0568	0.1037	0.5482	Zm00001d011427	8	150235940	150246330	0.0492	0.1081	0.4556	Sobic.003G229500
Zm00001d044138	3	220166617	220170536	0.0264	0.1255	0.2107	Zm00001d011428	8	150252009	150255723	0.0386	0.1222	0.3157	Sobic.003G229600
Zm00001d044131	3	220045091	220045837	0.1311	0.2827	0.4637	Zm00001d011435	8	150433596	150434378	0.1427	0.2555	0.5588	Sobic.003G230300
Zm00001d044110	3	219541267	219545352	0.0244	0.1145	0.2133	Zm00001d011444	8	150552450	150556599	0.0167	0.1073	0.1558	Sobic.003G232600
Zm00001d044104	3	219356840	219363288	0.0099	0.2973	0.0332	Zm00001d011446	8	150561818	150568628	0.0177	0.3283	0.054	Sobic.003G233200
Zm00001d044101	3	219135721	219144864	0.0083	0.1304	0.0634	Zm00001d011448	8	150835820	150848273	0.0264	0.1206	0.2189	Sobic.003G233700
Zm00001d044100	3	219087568	219088353	0.0651	0.3923	0.1658	Zm00001d011451	8	150860389	150861180	0.0704	0.408	0.1724	Sobic.003G234000
Zm00001d044093	3	218979401	218981965	0.0611	0.2895	0.211	Zm00001d011455	8	150935245	150937061	0.0803	0.224	0.3586	Sobic.003G234800
Zm00001d044092	3	218956507	218957630	0.0978	0.1465	0.6673	Zm00001d011457	8	150978531	150982287	0.0149	0.1054	0.1414	Sobic.003G234900
Zm00001d044091	3	218831924	218837312	0.0228	0.177	0.1288	Zm00001d011458	8	150984719	150988729	0.0282	0.1248	0.2257	Sobic.003G235000
Zm00001d044079	3	218445281	218446520	0.1056	0.1888	0.5595	Zm00001d011467	8	151280912	151281930	0.1367	0.2041	0.6697	Sobic.003G236300
Zm00001d044076	3	218419001	218419411	0.0905	0.3185	0.2841	Zm00001d011468	8	151319500	151319892	0.0689	0.1523	0.4525	Sobic.003G236600
Zm00001d044074	3	218387500	218388660	0.0554	0.2751	0.2014	Zm00001d011470	8	151370919	151372642	0.0729	0.281	0.2594	Sobic.003G236701
Zm00001d044060	3	218232750	218238498	0.0282	0.1612	0.175	Zm00001d011471	8	151422855	151427992	0.0222	0.1289	0.1722	Sobic.003G237400
Zm00001d044056	3	218044053	218050489	0.0287	0.0962	0.2983	Zm00001d011473	8	151507871	151513696	0.0419	0.1554	0.2697	Sobic.003G237900
Zm00001d044054	3	217928184	217932236	0.004	0.183	0.022	Zm00001d011474	8	151593900	151596896	0	0.1194	0	Sobic.003G238000
Zm00001d044036	3	217330128	217332721	0.0515	0.133	0.3868	Zm00001d011478	8	151704998	151707238	0.0485	0.169	0.2873	Sobic.003G239800
Zm00001d044026	3	217194735	217222112	0.0133	0.1104	0.1209	Zm00001d011483	8	151866938	151893350	0.014	0.114	0.1229	Sobic.003G240700
Zm00001d044024	3	217057372	217063766	0.0158	0.292	0.0542	Zm00001d011486	8	152031011	152037797	0.0189	0.0906	0.2086	Sobic.003G241000
Zm00001d044021	3	216967820	216972096	0.0066	0.1866	0.0356	Zm00001d011487	8	152072966	152077705	0.0067	0.2112	0.0316	Sobic.003G241500
Zm00001d044020	3	216927985	216932381	0.1805	0.2787	0.6477	Zm00001d011490	8	152111717	152120844	0.0287	0.1052	0.2732	Sobic.003G241700
Zm00001d044019	3	216874858	216881572	0.0759	0.0705	1.0766	Zm00001d011492	8	152164719	152170855	0.0843	0.0751	1.1218	Sobic.003G241800
Zm00001d044015	3	216531011	216536924	0.0538	0.2024	0.2657	Zm00001d011495	8	152339070	152343283	0.0755	0.3054	0.2473	Sobic.003G242200
Zm00001d044010	3	216438639	216439909	0.1078	0.0652	1.6545	Zm00001d011496	8	152419720	152421768	0.0685	0.2734	0.2506	Sobic.003G242800
Zm00001d044004	3	216213660	216214559	0.0378	0.2769	0.1366	Zm00001d011499	8	152569157	152570068	0.0345	0.2078	0.1662	Sobic.003G243500
Zm00001d043998	3	216138268	216142177	0	0.0808	0	Zm00001d011500	8	152633181	152636260	0.1183	0.2372	0.4989	Sobic.003G243600
Zm00001d043994	3	215948160	215950590	0.0553	0.3811	0.145	Zm00001d011503	8	152691831	152694167	0.077	0.4509	0.1707	Sobic.003G243900
Zm00001d043991	3	215828080	215837379	0.0079	0.0943	0.0841	Zm00001d011504	8	152696181	152705526	0.014	0.105	0.1338	Sobic.003G244200
Zm00001d043990	3	215697796	215698632	0.0301	0.21	0.1434	Zm00001d011506	8	152782371	152788872	0.0803	0.1729	0.4641	Sobic.003G244300
Zm00001d043971	3	215389431	215393301	0.0194	0.2018	0.0964	Zm00001d011514	8	152940770	152945300	0.057	0.154	0.3699	Sobic.003G246700
Zm00001d043968	3	215274473	215277881	0.0614	0.093	0.6603	Zm00001d011515	8	153108098	153110782	0.0461	0.1699	0.2712	Sobic.003G246900
Zm00001d043962	3	214949006	214956897	0.0355	0.1129	0.3147	Zm00001d011517	8	153158834	153167071	0.0371	0.0812	0.4567	Sobic.003G247300
Zm00001d043959	3	214836513	214840243	0.0224	0.2321	0.0964	Zm00001d011520	8	153389142	153391041	0.0178	0.1527	0.1168	Sobic.003G247600
Zm00001d043954	3	214757882	214765155	0.0171	0.1211	0.1411	Zm00001d011525	8	153516587	153522891	0.0283	0.0925	0.3061	Sobic.003G248100
Zm00001d043950	3	214609031	214612175	0.0514	0.2122	0.2422	Zm00001d011527	8	153565171	153568905	0.0754	0.2624	0.2873	Sobic.003G248400
Zm00001d043946	3	214388200	214392378	0.0315	0.0749	0.4202	Zm00001d011528	8	153625010	153627475	0.051	0.0882	0.5779	Sobic.003G249100
Zm00001d043942	3	214343446	214345260	0	0.4121	0	Zm00001d011534	8	153717172	153718808	0.0043	0.4768	0.009	Sobic.003G249700
Zm00001d043937	3	214207527	214211612	0.0934	0.1939	0.4817	Zm00001d011537	8	153797627	153801345	0.0664	0.252	0.2633	Sobic.003G250100
Zm00001d043935	3	214160559	214162270	0.0116	0.3117	0.0372	Zm00001d011540	8	153954755	153956414	0.1208	1.1932	0.1013	Sobic.003G250340
Zm00001d043933	3	214154910	214155280	0.0851	0.1785	0.4769	Zm00001d011541	8	153955691	153971609	0.0381	0.0762	0.5	Sobic.003G250400
Zm00001d043932	3	214147146	214147625	0.052	0.2709	0.1919	Zm00001d011543	8	154129779	154130258	0.0512	0.2689	0.1905	Sobic.003G250600
Zm00001d043921	3	213845082	213849487	0.0209	0.3253	0.0642	Zm00001d011555	8	154368362	154374551	0.0422	0.4302	0.098	Sobic.003G251800
Zm00001d043911	3	213661974	213665430	0.0383	0.1102	0.348	Zm00001d011561	8	154491666	154495115	0.0491	0.1656	0.2965	Sobic.003G252400
Zm00001d043906	3	213463797	213466549	0.041	0.1115	0.3672	Zm00001d011562	8	154552556	154555181	0.0685	0.2288	0.2994	Sobic.003G252700
Zm00001d043905	3	213458035	213461491	0.0061	0.0927	0.0652	Zm00001d011565	8	154584801	154588468	0	0.1358	0	Sobic.003G253000
Zm00001d043903	3	213410197	213414066	0.0907	0.1367	0.664	Zm00001d011570	8	154700939	154705547	0.111	0.1205	0.921	Sobic.003G253400
Zm00001d043902	3	213345213	213346432	0.0234	0.2225	0.1054	Zm00001d011571	8	154708719	154709666	0.024	0.254	0.0945	Sobic.003G253500
Zm00001d043900	3	213325562	213341325	0.0098	0.0984	0.0991	Zm00001d011572	8	154714166	154721196	0.0183	0.1484	0.1233	Sobic.003G253600
Zm00001d043898	3	213265745	213266609	0.046	0.1642	0.2799	Zm00001d011576	8	154833208	154834329	0.0611	0.1708	0.3581	Sobic.003G253700
Zm00001d043895	3	213249521	213254004	0.0397	0.1615	0.2457	Zm00001d011578	8	154851163	154856045	0.0212	0.1021	0.2076	Sobic.003G253800
Zm00001d043890	3	213161401	213171531	0.0336	0.1218	0.276	Zm00001d011580	8	154898654	154911041	0.0391	0.1089	0.3592	Sobic.003G254100
Zm00001d043877	3	212680911	212681900	0.1812	0.3943	0.4596	Zm00001d011589	8	155137898	155138968	0.1016	0.3554	0.2858	Sobic.003G254900
Zm00001d043874	3	212659599	212661306	0.0446	0.1391	0.3207	Zm00001d011592	8	155293349	155295780	0.0387	0.1556	0.2486	Sobic.003G255200
Zm00001d043860	3	212349764	212355788	0.0654	0.1431	0.4569	Zm00001d011602	8	155605254	155612415	0.0573	0.1489	0.3847	Sobic.003G257100
Zm00001d043858	3	212290219	212291409	0.0193	0.2222	0.087	Zm00001d011603	8	155648431	155649588	0.0363	0.2653	0.137	Sobic.003G257400
Zm00001d043857	3	212195359	212201413	0.0309	0.1632	0.1896	Zm00001d011605	8	155682044	155685357	0.0364	0.1512	0.241	Sobic.003G257600
Zm00001d043850	3	211982404	211986343	0.0556	0.1232	0.4511	Zm00001d011606	8	155789536	155794685	0.0498	0.1182	0.4216	Sobic.003G258400
Zm00001d043845	3	211901764	211913669	0.0128	0.1209	0.1057	Zm00001d011610	8	155807923	155820009	0.0141	0.1239	0.1137	Sobic.003G258800
Zm00001d043837	3	211320510	211321978	0.057	0.3308	0.1723	Zm00001d011614	8	155950883	155952700	0.0405	0.2048	0.1976	Sobic.003G260300
Zm00001d043831	3	211089173	211094146	0.031	0.1312	0.2362	Zm00001d011615	8	156039607	156044114	0.0245	0.1505	0.1626	Sobic.003G260700
Zm00001d043812	3	210777669	210778733	0.0408	0.2306	0.177	Zm00001d011618	8	156198746	156199792	0.0296	0.238	0.1245	Sobic.003G261700
Zm00001d043809	3	210763568	210769215	0.0338	0.1102	0.3068	Zm00001d011617	8	156102519	156107781	0.0198	0.0975	0.2029	Sobic.003G261800
Zm00001d043806	3	210671325	210672584	0.0847	0.1949	0.4348	Zm00001d011620	8	156255009	156256336	0.0839	0.2488	0.3371	Sobic.003G262100
Zm00001d043805	3	210580504	210592391	0.0303	0.1171	0.2589	Zm00001d011622	8	156364342	156377731	0.0312	0.1361	0.2294	Sobic.003G262200
Zm00001d043803	3	210519367	210521699	0.0727	0.0746	0.9746	Zm00001d011623	8	156440018	156444291	0.1524	0.3211	0.4748	Sobic.003G262400
Zm00001d043801	3	210469627	210473757	0.0326	0.1394	0.2336	Zm00001d011624	8	156531506	156535059	0.0268	0.1552	0.1729	Sobic.003G262500
Zm00001d043796	3	210374621	210374884	0.0661	0.1475	0.4484	Zm00001d011635	8	156918795	156919250	0.0649	0.2765	0.2349	Sobic.003G264300
Zm00001d043784	3	210169696	210174351	0.0413	0.2328	0.1774	Zm00001d011636	8	156956138	156961395	0.0557	0.248	0.2244	Sobic.003G264901
Zm00001d043782	3	210069089	210070258	0.0223	0.3738	0.0597	Zm00001d011639	8	157135997	157137214	0.0346	0.3628	0.0954	Sobic.003G265200
Zm00001d043757	3	209128726	209130078	0.0472	0.1896	0.2491	Zm00001d011648	8	157442417	157443844	0.0742	0.1703	0.4357	Sobic.003G267800
Zm00001d043752	3	209087178	209088617	0.0475	0.28	0.1697	Zm00001d011649	8	157447787	157449229	0.0493	0.2944	0.1676	Sobic.003G267900
Zm00001d043751	3	209046887	209048020	0.1046	0.2044	0.5116	Zm00001d011650	8	157470984	157471706	0.0613	0.2425	0.253	Sobic.003G268200
Zm00001d043745	3	208947201	208952491	0.1126	0.0703	1.6005	Zm00001d011652	8	157561939	157568005	0.0554	0.1204	0.4603	Sobic.003G268300
Zm00001d043742	3	208848838	208850514	0.1206	0.3929	0.3068	Zm00001d011654	8	157636613	157637983	0.1068	0.3548	0.3011	Sobic.003G268700
Zm00001d043741	3	208812098	208813525	0.0636	0.2541	0.2501	Zm00001d011655	8	157649540	157650979	0.0766	0.2677	0.2862	Sobic.003G268800
Zm00001d043737	3	208732833	208734429	0.0246	0.3101	0.0792	Zm00001d011657	8	157706090	157707520	0.0279	0.3352	0.0832	Sobic.003G269100
Zm00001d043736	3	208699685	208703666	0.0735	0.162	0.4534	Zm00001d011658	8	157722173	157725722	0.0654	0.1565	0.4181	Sobic.003G269200
Zm00001d043733	3	208651008	208654659	0.0717	0.0977	0.7334	Zm00001d011663	8	157967522	157972140	0.036	0.0917	0.3921	Sobic.003G269800
Zm00001d043729	3	208584372	208585516	0.0474	0.2777	0.1709	Zm00001d011669	8	158166587	158167961	0.0468	0.4061	0.1152	Sobic.003G270300
Zm00001d043727	3	208452423	208456825	0.0145	0.1324	0.1097	Zm00001d011673	8	158269867	158274000	0.0275	0.1112	0.2469	Sobic.003G270500
Zm00001d043726	3	208445923	208450685	0	0.0972	0	Zm00001d011676	8	158309275	158313766	0.0031	0.0973	0.0324	Sobic.003G270600
Zm00001d043725	3	208413833	208415194	0.098	0.5567	0.1761	Zm00001d011678	8	158327736	158331518	0.0957	0.4901	0.1953	Sobic.003G270700
Zm00001d043708	3	207959403	207960597	0.0248	0.1324	0.1875	Zm00001d011681	8	158521288	158522014	0.0607	0.1242	0.4887	Sobic.003G272000
Zm00001d043705	3	207917857	207926660	0.0543	0.198	0.2744	Zm00001d011680	8	158512216	158527236	0.0479	0.277	0.173	Sobic.003G272300
Zm00001d043703	3	207880185	207886233	0.0183	0.1504	0.122	Zm00001d011685	8	158633943	158638370	0.0373	0.1218	0.3062	Sobic.003G272700
Zm00001d043701	3	207872999	207876887	0.0478	0.3846	0.1242	Zm00001d011687	8	158767824	158774077	0.039	0.4648	0.0839	Sobic.003G273000
Zm00001d043700	3	207764911	207770969	0.1004	0.2132	0.4709	Zm00001d011688	8	158788080	158794162	0.0078	0.1318	0.0595	Sobic.003G273100
Zm00001d043696	3	207623073	207630659	0.0517	0.0995	0.5197	Zm00001d011691	8	158898274	158905198	0.0675	0.1171	0.5759	Sobic.003G273300
Zm00001d043695	3	207621085	207622386	0.0029	0.1985	0.0148	Zm00001d011692	8	158905685	158906986	0.0049	0.1969	0.0251	Sobic.003G273400
Zm00001d043693	3	207551760	207556797	0.0101	0.1498	0.0673	Zm00001d011696	8	159018331	159024627	0.0112	0.1249	0.0894	Sobic.003G273600
Zm00001d043686	3	207383949	207390114	0.0482	0.1204	0.4005	Zm00001d011699	8	159166693	159171850	0.0609	0.0706	0.8619	Sobic.003G274200
Zm00001d043684	3	207336086	207358680	0.0521	0.1231	0.4231	Zm00001d011700	8	159172370	159181013	0.0314	0.154	0.2039	Sobic.003G274300
Zm00001d043682	3	207218328	207225184	0.0254	0.0945	0.2689	Zm00001d011705	8	159247250	159252702	0.016	0.1813	0.0881	Sobic.003G274400
Zm00001d043675	3	206997386	207000397	0.0164	0.0614	0.2666	Zm00001d011708	8	159401583	159404367	0.0606	0.1534	0.3952	Sobic.003G275100
Zm00001d043674	3	206991601	206992551	0.0482	0.3653	0.132	Zm00001d011710	8	159460166	159461104	0.0697	0.3585	0.1944	Sobic.003G275300
Zm00001d043667	3	206709190	206773617	0.0271	0.0742	0.3651	Zm00001d011713	8	159513499	159578586	0.0385	0.1032	0.3729	Sobic.003G275700
Zm00001d043666	3	206544438	206549332	0.0388	0.1218	0.3185	Zm00001d011716	8	159801024	159805217	0.0314	0.125	0.2512	Sobic.003G275800
Zm00001d043634	3	205754068	205757412	0.0272	0.1766	0.1541	Zm00001d011721	8	159899428	159902796	0.028	0.218	0.1284	Sobic.003G277900
Zm00001d043615	3	205274303	205276402	0.035	0.5052	0.0693	Zm00001d011731	8	160191813	160193778	0.0702	0.495	0.1418	Sobic.003G278700
Zm00001d043620	3	205370908	205371306	0.0255	0.2956	0.0863	Zm00001d011732	8	160220321	160223281	0.0022	0.1033	0.0209	Sobic.003G279200
Zm00001d043621	3	205387381	205388211	0.0645	0.249	0.2592	Zm00001d011734	8	160235115	160235972	0.0623	0.9084	0.0686	Sobic.003G279300
[truncated: 2,580 more rows]
